# Supplementary material for: DNA Barcode library of the endemic-rich avifauna of the oceanic islands of the Gulf of Guinea
Source: Biodivers Data J. 2023 Oct 23;11:e110428. doi: 10.3897/BDJ.11.e110428 (PMC10616780; doi:10.3897/BDJ.11.e110428)
Supplement: Supplementary material 1 — DS-IAAST library - Specimen details [file bdj-11-e110428-s001.txt]

>IAAST001-22|Corythornis cristatus nais|COI-5P|OQ272183
CACCCTGTACCTAATCTTCGGTGCGTGAGCCGGCATGATTGGCACCGCCCTAAGCTTACTCATCCGCGCAGAACTAGGTCAACCAGGTACACTCCTAGGAGATGACCAAATTTATAACGTAATTGTAACCGCCCACGCCTTCGTCATAATCTTCTTCATAGTAATACCCATCATAATCGGCGGGTTTGGAAATTGACTCGTCCCCCTAATAATCGGAGCCCCTGACATAGCATTCCCCCGCATAAACAACATAAGCTTCTGACTCCTCCCACCATCATTCCTACTACTCTTAGCATCCTCTACGGTCGAAGCAGGCGCTGGCACAGGCTGAACCGTATATCCCCCACTAGCCGGCAACCTTGCCCATGCTGGAGCTTCAGTAGACCTAGCCATTTTCTCCCTCCACCTAGCAGGAGTATCCTCCATCTTAGGGGCAATTAACTTTATTACAACTGCCACCAATATAAAACCCCCAGCCCTCTCCCAATACCAAACCCCACTTTTCGTGTGGTCCGTACTAATCACCGCTGTACTTCTCCTCCTATCGCTACCAGTCCTTGCCGCCGGCATCACAATGCTCCTAACAGACCGCAACCTAAATACCACCTTCTTTGACCCTGCTGGAGGAGGCGACCCGATCCTATACCAACACCTGTTC
>IAAST004-22|Halcyon malimbica dryas|COI-5P|OQ272263
CACCCTATACCTAATCTTCGGCGCATGAGCTGGTATAGTAGGCACTGCCCTCAGCCTTCTTATCCGCGCAGAACTTGGCCAACCTGGCACTCTCCTAGGAGACGACCAAATCTACAACGTCATCGTCACCGCTCACGCCTTCGTCATAATCTTCTTCATAGTAATACCCATCATAATTGGCGGATTCGGCAATTGACTTGTCCCCCTCATAATCGGCGCCCCAGATATAGCATTCCCACGCATAAACAACATAAGCTTCTGACTCCTACCACCATCATTCTTACTCCTCCTAGCCTCATCCACAGTAGAGGCAGGTGCTGGCACAGGATGAACAGTATACCCGCCACTCGCCGGTAACCTAGCCCATGCTGGAGCCTCAGTAGACCTAGCCATTTTTTCCCTTCACCTAGCAGGCGTATCTTCCATCTTAGGTGCAATCAACTTCATCACAACTGCCACCAACATAAAACCCCCAGCCCTATCCCAATACCAAACACCACTATTTGTGTGATCCGTACTAATTACTGCTGTCCTACTACTCCTATCCCTCCCAGTCCTTGCTGCAGGCATCACCATACTACTAACAGACCGCAACCTAAACACTACATTCTTTGATCCCGCCGGAGGCGGCGATCCAGTCCTATACCAACACCTATTC
>IAAST007-22|Apus affinis bannermani|COI-5P|OQ272159
CACCCTATACTTAATCTTTGGAGCATGAGCCGGCATAGTCGGAACTGCCCTCAGCCTACTTATCCGAGCAGAACTTGGACAACCAGGAACTCTCCTAGGAGATGACCAAATCTACAACGTCATTGTAACTGCCCACGCTTTCGTTATAATCTTCTTCATAGTTATGCCCATCATAATCGGAGGATTTGGAAACTGACTAGTACCTCTCATAATCGGCGCACCCGACATGGCATTCCCCCGAATAAACAACATAAGCTTCTGATTACTTCCCCCATCATTCCTGCTCCTCCTAGCCTCCTCAACAGTAGAAGCAGGAGCTGGAACAGGCTGAACCGTATACCCCCCTCTAGCAGGTAACCTAGCCCACGCAGGGGCATCAGTAGACCTCGCCATCTTCTCCCTCCACCTAGCAGGTGTCTCCTCCATCCTAGGTGCAATTAACTTCATCACTACTGCCATCAACATAAAACCCCCTGCCCTCTCACAATATCAAACACCCCTATTCGTATGGTCCGTCCTCATCACCGCCGTCCTACTACTCCTCTCCCTCCCCGTTCTTGCTGCTGGCATTACTATACTCTTAACTGACCGCAACCTAAACACCACATTCTTCGACCCTGCTGGAGGAGGAGACCCAATCCTATATCAACACCTATTC
>IAAST008-22|Apus affinis bannermani|COI-5P|OQ272254
CACCCTATACTTAATCTTTGGAGCATGAGCCGGCATAGTCGGAACTGCCCTCAGCCTACTTATCCGAGCAGAACTTGGACAACCAGGAACTCTCCTAGGAGATGACCAAATCTACAACGTCATTGTAACTGCCCACGCTTTCGTTATAATCTTCTTCATAGTTATGCCCATCATAATCGGAGGATTTGGAAACTGACTAGTACCTCTCATAATCGGCGCACCCGACATGGCATTCCCCCGAATAAACAACATAAGCTTCTGATTACTTCCCCCATCATTCCTGCTCCTCCTAGCCTCCTCAACAGTAGAAGCAGGAGCTGGAACAGGCTGAACCGTATACCCCCCTCTAGCAGGTAACCTAGCCCACGCAGGGGCATCAGTAGACCTCGCCATCTTCTCCCTCCACCTAGCAGGTGTCTCCTCCATCCTAGGTGCAATTAACTTCATCACTACTGCCATCAACATAAAACCCCCTGCCCTCTCACAATATCAAACACCCCTATTCGTATGGTCCGTCCTCATCACCGCCGTCCTACTACTCCTCTCCCTCCCCGTTCTTGCTGCTGGCATTACTATACTCTTAACTGACCGCAACCTAAACACCACATTCTTCGACCCTGCTGGAGGAGGAGACCCAATCCTATATCAACACCTATTC
>IAAST009-22|Apus affinis bannermani|COI-5P|OQ272261
CACCCTATACTTAATCTTTGGAGCATGAGCCGGCATAGTCGGAACTGCCCTCAGCCTACTTATCCGAGCAGAACTTGGACAACCAGGAACTCTCCTAGGAGATGACCAAATCTACAACGTCATTGTAACTGCCCACGCTTTCGTTATAATCTTCTTCATAGTTATGCCCATCATAATCGGAGGATTTGGAAACTGACTAGTACCTCTCATAATCGGCGCACCCGACATGGCATTCCCCCGAATAAACAACATAAGCTTCTGATTACTTCCCCCATCATTCCTGCTCCTCCTAGCCTCCTCAACAGTAGAAGCAGGAGCTGGAACAGGCTGAACCGTATACCCCCCTCTAGCAGGTAACCTAGCCCACGCAGGGGCATCAGTAGACCTCGCCATCTTCTCCCTCCACCTAGCAGGTGTCTCCTCCATCCTAGGTGCAATTAACTTCATCACTACTGCCATCAACATAAAACCCCCTGCCCTCTCACAATATCAAACACCCCTATTCGTATGGTCCGTCCTCATCACCGCCGTCCTACTACTCCTCTCCCTCCCCGTTCTTGCTGCTGGCATTACTATACTCTTAACTGACCGCAACCTAAACACCACATTCTTCGACCCTGCTGGAGGAGGAGACCCAATCCTATATCAACACCTATTC
>IAAST010-22|Bubulcus ibis|COI-5P|OQ272249
CACTTTATATCTAATCTTTGGAGCATGAGCCGGCATAATTGGAACTGCCCTAAGCCTACTCATCCGAGCCGAGCTTGGCCAACCAGGAACACTCCTAGGAGATGACCAAATCTACAACGTAATTGTCACCGCCCATGCCTTCGTAATAATCTTCTTCATAGTAATACCAATCATAATTGGAGGGTTCGGAAACTGACTAGTCCCACTCATAATTGGTGCTCCAGACATAGCATTCCCGCGCATAAATAACATAAGCTTCTGACTTCTACCACCATCATTTATACTCCTACTAGCCTCATCCACAGTTGAAGCAGGAGCAGGTACAGGTTGAACAGTCTACCCACCATTAGCCGGCAACCTAGCTCATGCCGGAGCCTCAGTAGACCTGGCCATCTTCTCCCTCCACCTAGCAGGTGTATCCTCCATCTTAGGGGCAATTAACTTCATCACAACTGCCATCAACATAAAACCCCCAGCCCTATCACAATACCAAACCCCCCTATTCGTATGATCCGTCCTAATTACCGCTGTCCTACTCCTACTCTCACTTCCAGTCCTTGCCGCAGGTATTACAATACTACTAACCGACCGAAACTTAAACACCACATTCTTCGACCCAGCCGGAGGTGGAGACCCAGTCCTCTATCAACATCTCTTC
>IAAST011-22|Bubulcus ibis|COI-5P|OQ272193
CACTTTATATCTAATCTTTGGAGCATGAGCCGGCATAATTGGAACTGCCCTAAGCCTACTCATCCGAGCCGAGCTTGGCCAACCAGGAACACTCCTAGGAGATGACCAAATCTACAACGTAATTGTCACCGCCCATGCCTTCGTAATAATCTTCTTCATAGTAATACCAATCATAATTGGAGGGTTCGGAAACTGACTAGTCCCACTCATAATTGGTGCTCCAGACATAGCATTCCCGCGCATAAATAACATAAGCTTCTGACTTCTACCACCATCATTTATACTCCTACTAGCCTCATCCACAGTTGAAGCAGGAGCAGGTACAGGTTGAACAGTCTACCCACCATTAGCCGGCAACCTAGCTCATGCCGGAGCCTCAGTAGACCTGGCCATCTTCTCCCTCCACCTAGCAGGTGTATCCTCCATCTTAGGGGCAATTAACTTCATCACAACTGCCATCAACATAAAACCCCCAGCCCTATCACAATACCAAACCCCCCTATTCGTATGATCCGTCCTAATTACCGCTGTCCTACTCCTACTCTCACTTCCAGTCCTTGCCGCAGGTATTACAATACTACTAACCGACCGAAACTTAAACACCACATTCTTCGACCCAGCCGGAGGTGGAGACCCAGTCCTCTATCAACATCTCTTC
>IAAST015-22|Estrilda astrild jagoensis|COI-5P|OQ272140
AACCCTATACCTAATTTTCGGCGCCTGAGCCGGAATGGTAGGTACCGCCCTAAGCCTCCTCATCCGAGCAGAGCTAGGCCAACCCGGAGCCCTACTAGGGGACGACCAAGTATACAATGTCGTCGTCACGGCCCATGCTTTCGTGATAATTTTCTTCATAGTTATACCAATTATAATCGGAGGCTTCGGAAACTGACTTGTACCCCTAATAATCGGAGCCCCAGACATAGCATTCCCACGAATAAATAACATAAGCTTCTGACTACTCCCCCCATCCTTCCTCCTCCTACTAGCATCCTCAACGGTCGAAGCAGGGGTAGGAACAGGTTGAACAGTATACCCCCCACTAGCCGGAAACCTAGCCCACGCCGGAGCCTCAGTAGACTTAGCCATCTTCTCATTACACCTAGCAGGAATCTCCTCAATTCTAGGAGCAATCAACTTCATCACGACAGCAACCAACATAAAACCCCCTGCCCTATCACAATACCAAACCCCCCTATTCGTATGATCCGTACTAATTACCGCAGTCCTACTACTACTATCACTCCCCGTCCTAGCTGCCGGAATCACAATACTCCTAACAGACCGCAACCTAAACACAACATTCTTCGACCCCGCAGGCGGAGGAGACCCAGTACTATACCAACACCTATTC
>IAAST022-22|Crithagra rufobrunnea fradei|COI-5P|OQ272142
AACCCTATACCTAATCTTCGGCGCATGAGCCGGAATGGTAGGTACCGCCCTGAGTCTCCTCATTCGAGCAGAACTAGGCCAACCCGGGACCCTCCTAGGGGACGACCAAGTCTATAACGTAATCGTCACGGCCCATGCTTTCGTAATAATCTTCTTCATAGTTATACCCATCATAATTGGAGGATTCGGAAACTGACTAGTTCCCCTAATAATCGGAGCCCCAGACATAGCATTCCCACGAATAAACAACATAAGCTTCTGACTACTGCCTCCATCATTCCTCCTTCTGCTAGCATCCTCCACCGTAGAAGCAGGCGTCGGTACAGGCTGAACAGTATATCCCCCACTAGCTGGTAACCTAGCCCATGCCGGGGCCTCAGTTGACTTAGCAATCTTCTCTCTACACCTAGCCGGTATCTCCTCAATCCTAGGGGCAATCAACTTTATTACAACAGCAATCAACATAAAACCCCCTGCCCTATCACAATACCAAACCCCCCTATTTGTCTGATCAGTCCTAATTACTGCAGTACTACTACTCCTCTCTCTCCCAGTTCTTGCCGCAGGAATTACAATACTACTTACAGACCGCAACCTCAATACCACATTCTTCGACCCCGCAGGAGGAGGCGACCCAGTACTATACCAACACCTCTTC
>IAAST025-22|Crithagra rufobrunnea rufobrunnea|COI-5P|OQ272243
AACCCTATACCTAATCTTCGGCGCATGAGCCGGAATGGTAGGTACCGCCCTGAGTCTCCTCATTCGAGCAGAACTAGGCCAACCCGGGACCCTCCTAGGGGACGACCAAGTCTATAACGTAATCGTCACGGCCCATGCTTTCGTAATAATCTTCTTCATAGTTATACCCATCATAATTGGAGGATTCGGAAACTGACTAGTTCCCCTAATAATCGGAGCCCCAGACATAGCATTCCCACGAATAAACAACATAAGCTTCTGACTACTGCCTCCATCATTCCTCCTTCTGCTAGCATCCTCCACCGTAGAAGCAGGCGTCGGTACAGGCTGAACAGTATATCCCCCACTAGCTGGTAACCTAGCCCATGCCGGGGCCTCAGTTGACTTAGCAATCTTCTCTCTACACCTAGCCGGTATCTCCTCAATCCTAGGAGCAATCAACTTTATTACAACAGCAATCAACATAAAACCCCCTGCCCTATCACAATACCAAACCCCCCTATTTGTCTGATCAGTCCTAATTACTGCAGTACTACTACTCCTCTCTCTCCCAGTTCTTGCCGCAGGAATTACAATACTACTTACAGACCGCAACCTCAATACCACATTCTTCGACCCCGCAGGAGGAGGCGACCCAGTACTATACCAACACCTCTTC
>IAAST031-22|Cyanomitra olivacea obscura|COI-5P|OQ272216
AACCCTATACCTAATCTTTGGCGCATGAGCTGGAATAGTAGGCACTGCCCTAAGCCTTCTCATCCGAGCAGAACTAGGACAACCCGGAGCCCTTCTAGGAGACGACCAAATTTACAACGTGGTTGTCACAGCCCATGCCTTTGTAATAATCTTCTTCATAGTCATGCCAATTATAATCGGAGGATTCGGAAACTGACTAGTACCTCTAATGATTGGAGCCCCAGACATAGCATTCCCCCGAATAAACAACATAAGCTTCTGACTACTCCCCCCATCCTTCTTACTTCTACTAGCTTCCTCCACAGTTGAAGCAGGAGTAGGTACGGGCTGAACAGTCTACCCCCCTCTAGCCGGTAACCTAGCCCACGCCGGAGCATCAGTAGACCTAGCCATCTTCTCACTGCACCTGGCTGGAATTTCTTCAATCCTAGGAGCTATTAACTTTATCACAACAGCAATCAACATAAAACCCCCTGCCCTATCACAATACCAAACACCTCTTTTTGTTTGATCAGTCCTAATCACTGCAGTCCTTCTCCTCCTATCCCTTCCTGTCCTCGCTGCTGGAATCACTATGCTACTAACAGACCGAAACCTAAACACAACATTCTTCGACCCAGCAGGCGGAGGGGACCCCGTTCTATACCAACATCTCTTC
>IAAST034-22|Ploceus princeps|COI-5P|OQ272177
TACCCTATACCTAATTTTCGGCGCATGAGCCGGAATGGTAGGAACCGCCCTAAGCCTCCTCATTCGGGCAGAACTAGGCCAACCCGGAGCTTTACTGGGGGACGACCAAATCTATAACGTGGTAGTCACGGCCCATGCCTTCGTAATGATCTTCTTCATAGTCATGCCAATCATAATTGGAGGATTCGGAAACTGACTAGTCCCCCTAATAATTGGAGCCCCGGACATAGCATTCCCACGAATAAATAACATAAGCTTCTGACTTCTCCCCCCATCCTTCCTCCTACTACTAGCCTCTTCCACAGTAGAAGCAGGAGTAGGAACAGGATGAACCGTATACCCCCCACTAGCTGGAAATCTAGCACACGCGGGGGCTTCCGTAGACCTAGCTATCTTCTCCCTACACCTTGCAGGAATCTCTTCAATCCTAGGGGCAATCAACTTCATCACAACAGCAATCAACATAAAACCCCCTGCCCTATCGCAGTATCAAACCCCACTATTCGTCTGATCAGTGCTCATCACTGCAGTTCTCCTACTCCTATCCCTTCCAGTTCTCGCCGCCGGAATCACAATACTATTAACAGACCGCAACCTCAACACCACATTCTTCGACCCTGCTGGAGGAGGAGACCCAATCCTATACCAACACCTCTTC
>IAAST036-22|Ploceus princeps|COI-5P|OQ272160
TACCCTATACCTAATTTTCGGCGCATGAGCCGGAATGGTAGGAACCGCCCTAAGCCTCCTCATTCGGGCAGAACTAGGCCAACCCGGAGCTTTACTGGGGGACGACCAAATCTATAACGTGGTAGTCACGGCCCATGCCTTCGTAATGATCTTCTTCATAGTCATGCCAATCATAATTGGAGGATTCGGAAACTGACTAGTCCCCCTAATAATTGGAGCCCCGGACATAGCATTCCCACGAATAAATAACATAAGCTTCTGACTTCTCCCCCCATCCTTCCTCCTACTACTAGCCTCTTCCACAGTAGAAGCAGGAGTAGGAACAGGATGAACCGTATACCCCCCACTAGCTGGAAATCTAGCACACGCGGGGGCTTCCGTAGACCTAGCTATCTTCTCCCTACACCTTGCAGGAATCTCTTCAATCCTAGGGGCAATCAACTTCATCACAACAGCAATCAACATAAAACCCCCTGCCCTATCGCAGTATCAAACCCCACTATTCGTCTGATCAGTACTCATCACTGCAGTTCTCCTACTCCTATCCCTTCCAGTTCTCGCCGCCGGAATCACAATACTATTAACAGACCGCAACCTCAACACCACATTCTTCGACCCTGCTGGAGGAGGAGACCCAATCCTATACCAACACCTCTTC
>IAAST037-22|Otus|COI-5P|OQ272203
CACCCTGTACCTAATCTTTGGGGCCTGAGCCGGAATAGTTGGCACCGCCCTCAGCCTACTCATTCGAACTGAACTTGGCCAACCGGGGACACTACTAGGCGACGATCAGATCTACAATGTAATCGTCACTGCCCATGCCTTCGTAATAATCTTCTTCATAGTTATGCCTATCATGATCGGAGGATTTGGAAATTGACTGGTCCCACTAATAATCGGAGCCCCAGACATAGCCTTCCCACGCATAAACAATATAAGCTTCTGACTACTACCACCATCCTTCCTACTCCTCCTAGCCTCCTCTACAGTAGAAGCAGGAGCGGGCACAGGATGAACCGTTTATCCCCCTCTAGCTGGTAACTTAGCTCATGCCGGAGCCTCAGTAGATTTAGCCATCTTCTCACTCCACTTAGCCGGGGTATCCTCCATCCTAGGAGCAATCAATTTTATCACCACCACCATCAACATAAAACCCCCATCCCTATCCCAATATCAAACCCCCCTATTCGTCTGATCCGTACTCATCACCGCCATTCTATTACTCCTCTCACTCCCAGTTCTTGCCGCAGGCATCACTATACTATTGACCGACCGTAACCTAAACACCACATTCTTTGACCCTGCTGGAGGGGGGGATCCAGTTCTATATCAACACCTATTC
>IAAST038-22|Otus|COI-5P|OQ272191
CACCCTGTACCTAATCTTTGGGGCCTGAGCCGGAATAGTTGGCACCGCCCTCAGCCTACTCATTCGAACTGAACTTGGCCAACCGGGGACACTACTAGGCGACGATCAGATCTACAATGTAATCGTCACTGCCCATGCCTTCGTAATAATCTTCTTCATAGTTATGCCTATCATGATCGGAGGATTTGGAAATTGACTGGTCCCACTAATAATCGGAGCCCCAGACATAGCCTTCCCACGCATAAACAATATAAGCTTCTGACTACTACCACCATCCTTCCTACTCCTCCTAGCCTCCTCTACAGTAGAAGCAGGAGCGGGCACAGGATGAACCGTTTATCCCCCTCTAGCTGGTAACTTAGCTCATGCCGGAGCCTCAGTAGATTTAGCCATCTTCTCACTCCACTTAGCCGGGGTATCCTCCATCCTAGGAGCAATCAATTTTATCACCACCACCATCAACATAAAACCCCCATCCCTATCCCAATATCAAACCCCCCTATTCGTCTGATCCGTACTCATCACCGCCATTCTATTACTCCTCTCACTCCCAGTTCTTGCCGCAGGCATCACTATACTATTGACCGACCGTAACCTAAACACCACATTCTTTGACCCTGCTGGAGGGGGGGATCCAGTTCTATATCAACACCTATTC
>IAAST039-22|Otus|COI-5P|OQ272209
CACCCTGTACCTAATCTTTGGGGCCTGAGCCGGAATAGTTGGCACCGCCCTCAGCCTACTCATTCGAACTGAACTTGGCCAACCGGGGACACTACTAGGCGACGATCAGATCTACAATGTAATCGTCACTGCCCATGCCTTCGTAATAATCTTCTTCATAGTTATGCCTATCATGATCGGAGGATTTGGAAATTGACTGGTCCCACTAATAATCGGAGCCCCAGACATAGCCTTCCCACGCATAAACAATATAAGCTTCTGACTACTACCACCATCCTTCCTACTCCTCCTAGCCTCCTCTACAGTAGAAGCAGGAGCGGGCACAGGATGAACCGTTTATCCCCCTCTAGCTGGTAACTTAGCTCATGCCGGAGCCTCAGTAGATTTAGCCATCTTCTCACTCCACTTAGCCGGGGTATCCTCCATCCTAGGAGCAATCAATTTTATCACCACCACCATCAACATAAAACCCCCATCCCTATCCCAATATCAAACCCCCCTATTCGTCTGATCCGTACTCATCACCGCCATTCTATTACTCCTCTCACTCCCAGTTCTTGCCGCAGGCATCACTATACTATTGACCGACCGTAACCTAAACACCACATTCTTTGACCCTGCTGGAGGGGGGGATCCAGTTCTATATCAACACCTATTC
>IAAST047-22|Sylvia dohrni|COI-5P|OQ272292
TACCCTATACCTAATTTTTGGCGCATGAGCCGGAATAGTGGGTACCGCCCTAAGCCTCCTTATCCGAGCAGAACTAGGCCAACCTGGTGCTCTACTAGGAGACGATCAAATTTACAACGTGATCGTTACGGCCCATGCTTTCGTGATAATCTTCTTCATAGTAATGCCAATTATGATCGGAGGATTCGGAAACTGACTAGTCCCCCTAATAATTGGAGCCCCAGACATAGCATTCCCCCGAATAAATAACATAAGCTTCTGACTACTACCCCCATCATTCCTTCTACTCCTAGCCTCCTCCACAGTTGAAGCCGGAGCAGGAACAGGATGAACTGTATATCCCCCTCTAGCCGGTAACCTAGCCCACGCTGGCGCCTCAGTCGACCTCGCTATCTTCTCTCTCCACCTAGCAGGTATCTCATCCATCCTAGGGGCAATTAATTTTATTACAACAGCAATCAACATAAAACCACCCGCTCTGACACAATACCAAACTCCCCTATTCGTGTGGTCCGTACTAATTACTGCAGTCCTACTACTCCTGTCCCTGCCTGTTCTTGCCGCCGGTATTACAATGCTACTAACAGACCGAAACCTCAATACCACCTTCTTCGACCCGGCAGGAGGAGGAGATCCAGTGCTATACCAACACTTATTC
>IAAST052-22|Zosterops leucophaeus|COI-5P|OQ272269
TACTCTATATCTAATCTTCGGCGCATGAGCCGGAATAGTAGGTACCGCCCTAAGCCTCCTCATTCGAGCAGAACTGGGCCAACCAGGTGCCCTCCTGGGAGACGACCAAGTTTATAATGTAATCGTCACAGCCCATGCTTTCGTAATAATCTTCTTCATAGTAATACCAATTATAATCGGAGGATTCGGAAACTGACTAGTCCCCCTAATGATTGGGGCTCCAGACATGGCATTCCCCCGAATAAATAATATAAGCTTCTGACTACTCCCCCCATCATTCCTACTACTACTAGCCTCCTCCACAGTAGAAGCCGGAGTGGGTACAGGATGAACTGTATATCCCCCTCTAGCTGGCAACCTCGCCCACGCGGGAGCTTCAGTTGACCTAGCTATCTTCTCCCTACACCTGGCGGGTATCTCATCTATTCTAGGAGCAATCAACTTTATCACCACAGCAATCAACATAAAACCACCCGCCCTATCACAATACCAAACTCCCCTATTCGTTTGATCAGTACTAATCACCGCAGTCCTACTCCTCCTATCCCTACCCGTACTTGCCGCAGGTATTACAATACTACTCACCGACCGTAACCTAAACACCACCTTCTTTGACCCGGCAGGAGGAGGAGATCCAGTACTATATCAACATCTTTTC
>IAAST054-22|Zosterops leucophaeus|COI-5P|OQ272231
TACTCTATATCTAATCTTCGGCGCATGAGCCGGAATAGTAGGTACCGCCCTAAGCCTCCTCATTCGAGCAGAACTGGGCCAACCAGGTGCCCTCCTGGGAGACGACCAAGTTTATAATGTAATCGTCACAGCCCATGCTTTCGTAATAATCTTCTTCATAGTAATACCAATTATAATCGGAGGATTCGGAAACTGACTAGTCCCCCTAATGATTGGGGCTCCAGACATGGCATTCCCCCGAATAAATAATATAAGCTTCTGACTACTCCCCCCATCATTCCTACTACTACTAGCCTCCTCCACAGTAGAAGCCGGAGTGGGTACAGGATGAACTGTATATCCCCCTCTAGCTGGCAACCTCGCCCACGCGGGAGCTTCAGTTGACCTAGCTATCTTCTCCCTACACCTGGCGGGTATCTCATCTATTCTAGGAGCAATCAACTTTATCACCACAGCAATCAACATAAAACCACCCGCCCTATCACAATACCAAACTCCCCTATTCGTTTGATCAGTACTAATCACCGCAGTCCTACTCCTCCTATCCCTACCCGTACTTGCCGCAGGTATTACAATACTACTCACCGACCGTAACCTAAACACCACCTTCTTTGACCCGGCAGGAGGAGGAGATCCAGTACTATATCAACATCTTTTC
>IAAST055-22|Corythornis cristatus thomensis|COI-5P|OQ272255
CACCCTGTACCTAATCTTCGGTGCGTGAGCCGGCATGATTGGCACCGCCCTAAGCCTACTCATCCGCGCAGAACTAGGTCAACCAGGTACACTCCTAGGAGATGACCAAATTTATAACGTAATTGTAACCGCCCACGCCTTCGTCATAATCTTCTTCATAGTAATACCCATCATAATCGGCGGGTTTGGAAATTGACTCGTCCCCCTAATAATCGGAGCCCCTGACATAGCATTCCCCCGCATAAACAACATAAGCTTCTGACTCCTCCCACCATCATTCCTACTACTCTTAGCATCCTCTACGGTCGAAGCAGGCGCTGGCACAGGCTGAACCGTATATCCCCCACTAGCCGGCAACCTTGCCCATGCTGGAGCTTCAGTAGACCTAGCCATTTTCTCCCTCCACCTAGCAGGAGTGTCCTCCATCTTAGGGGCAATTAACTTTATTACAACTGCCACCAATATAAAACCCCCAGCCCTCTCCCAATACCAAACCCCACTTTTCGTGTGGTCCGTACTAATCACCGCTGTACTTCTCCTCCTATCGCTACCAGTCCTTGCCGCCGGCATCACAATGCTCCTAACAGACCGCAACCTAAATACCACCTTCTTTGACCCCGCTGGAGGAGGCGACCCGATCCTATACCAACACCTGTTC
>IAAST056-22|Corythornis cristatus thomensis|COI-5P|OQ272278
CACCCTGTACCTAATCTTCGGTGCGTGAGCCGGCATGATTGGCACCGCCCTAAGCCTACTCATCCGCGCAGAACTAGGTCAACCAGGTACACTCCTAGGAGATGACCAAATTTATAACGTAATTGTAACCGCCCACGCCTTCGTCATAATCTTCTTCATAGTAATACCCATCATAATCGGCGGGTTTGGAAATTGACTCGTCCCCCTAATAATCGGAGCCCCTGACATAGCATTCCCCCGCATAAACAACATAAGCTTCTGACTCCTCCCACCATCATTCCTACTACTCTTAGCATCCTCTACGGTCGAAGCAGGCGCTGGCACAGGCTGAACCGTATATCCCCCACTAGCCGGCAACCTTGCCCATGCTGGAGCTTCAGTAGACCTAGCCATTTTCTCCCTCCACCTAGCAGGAGTGTCCTCCATCTTAGGGGCAATTAACTTTATTACAACTGCCACCAATATAAAACCCCCAGCCCTCTCCCAATACCAAACCCCACTTTTCGTGTGGTCCGTACTAATCACCGCTGTACTTCTCCTCCTATCGCTACCAGTCCTTGCCGCCGGCATCACAATGCTCCTAACAGACCGCAACCTAAATACCACCTTCTTTGACCCCGCTGGAGGAGGCGACCCGATCCTATACCAACACCTGTTC
>IAAST057-22|Corythornis cristatus thomensis|COI-5P|OQ272283
CACCCTGTACCTAATCTTCGGTGCGTGAGCCGGCATGATTGGCACCGCCCTAAGCCTACTCATCCGCGCAGAACTAGGTCAACCAGGTACACTCCTAGGAGATGACCAAATTTATAACGTAATTGTAACCGCCCACGCCTTCGTCATAATCTTCTTCATAGTAATACCCATCATAATCGGCGGGTTTGGAAATTGACTCGTCCCCCTAATAATCGGAGCCCCTGACATAGCATTCCCCCGCATAAACAACATAAGCTTCTGACTCCTCCCACCATCATTCCTACTACTCTTAGCATCCTCTACGGTCGAAGCAGGCGCTGGCACAGGCTGAACCGTATATCCCCCACTAGCCGGCAACCTTGCCCATGCTGGAGCTTCAGTAGACCTAGCCATTTTCTCCCTCCACCTAGCAGGAGTGTCCTCCATCTTAGGGGCAATTAACTTTATTACAACTGCCACCAATATAAAACCCCCAGCCCTCTCCCAATACCAAACCCCACTTTTCGTGTGGTCCGTACTAATCACCGCTGTACTTCTCCTCCTATCGCTACCAGTCCTTGCCGCCGGCATCACAATGCTCCTAACAGACCGCAACCTAAATACCACCTTCTTTGACCCCGCTGGAGGAGGCGACCCGATCCTATACCAACACCTGTTC
>IAAST058-22|Cypsiurus parvus brachypterus|COI-5P|OQ272272
CACTCTGTACCTAATCTTCGGCGCATGAGCTGGTATAGTCGGAACTGCCCTCAGCTTACTCATCCGAGCAGAACTTGGACAACCAGGAACCCTCCTAGGAGACGACCAAATCTACAACGTCATTGTAACCGCCCACGCTTTCGTCATAATCTTCTTCATAGTTATACCTATCATGATTGGAGGATTCGGAAATTGACTAGTCCCCCTCATAATCGGTGCACCTGACATAGCGTTCCCCCGAATAAACAATATAAGCTTCTGACTACTTCCCCCATCATTCCTACTCCTCCTAGCCTCCTCAACAGTAGAAGCAGGGGCAGGAACAGGCTGAACCGTATATCCCCCCCTAGCCGGTAACTTAGCTCATGCAGGAGCATCCGTAGATCTCGCCATCTTCTCCCTCCACCTGGCAGGTGTCTCCTCCATCCTAGGTGCCATCAACTTTATCACAACTGCCATCAACATAAAACCCCCCGCCCTCTCACAATATCAAACACCCCTATTCGTATGATCCGTCCTTATCACTGCTGTCCTACTACTCCTTTCCCTCCCCGTCCTCGCTGCTGGCATCACTATACTCCTAACCGATCGCAACCTAAACACCACATTCTTCGACCCCGCTGGAGGAGGAGACCCAATCTTATACCAACACCTATTC
>IAAST060-22|Zoonavena thomensis|COI-5P|OQ272285
CACCCTATACTTAATCTTCGGAGCATGAGCTGGTATAGTAGGAACCGCCCTCAGCCTTCTCATCCGAGCAGAACTTGGACAACCAGGCACCCTCCTAGGAGATGACCAAATCTATAACGTAATCGTAACCGCCCACGCCTTTGTAATAATCTTCTTCATAGTTATACCAATCATGATCGGGGGATTTGGAAACTGACTAGTCCCACTCATGATCGGAGCACCCGACATAGCATTCCCACGAATAAACAACATAAGCTTCTGACTCCTTCCCCCATCATTCCTCCTCCTACTAGCTTCCTCAACAGTTGAAGCAGGAGCAGGAACAGGCTGAACCGTATACCCCCCTCTAGCTGGCAATCTAGCCCATGCAGGAGCATCAGTAGACCTCGCCATCTTCTCTCTTCACCTAGCAGGTGTCTCCTCCATCCTAGGTGCAATTAACTTCATCACAACTGCCATCAACATAAAACCCCCAGCTCTTTCACAGTACCAAACACCCTTATTCGTATGATCCGTCCTCATCACCGCCGTCCTACTACTCCTCTCCCTCCCCGTTCTCGCTGCAGGTATCACCATACTCCTAACCGATCGTAACCTAAACACCACATTCTTTGACCCCGCTGGAGGAGGTGACCCCATCCTATACCAACACCTATTC
>IAAST065-22|Columba larvata simplex|COI-5P|OQ272286
TACTCTATACCTAATCTTCGGTGCATGAGCCGGCATAGTTGGTACCGCACTTAGCATCCTCATCCGCGCAGAATTAGGACAACCTGGTACCCTCCTAGGAGACGACCAAATCTACAATGTAATTGTTACAGCCCACGCCTTCGTAATAATCTTCTTTATAGTCATACCAATCATAATCGGAGGCTTCGGAAACTGACTAGTCCCCCTCATAATTGGTGCCCCCGACATAGCATTCCCACGGATAAACAACATAAGCTTCTGACTATTACCCCCATCTTTCCTCCTTCTCCTAGCCTCCTCCACAATTGAGGCCGGCGCAGGCACAGGATGAACCGTATATCCTCCCTTAGCTGGCAACCTAGCCCACGCTGGAGCCTCCGTAGATCTTACCATCTTCTCCCTCCATCTTGCCGGTGTCTCCTCTATTCTAGGGGCCATCAACTTCATTACAACTGCTATCAACATAAAACCACCAGCCCTCTCACAATATCAAACCCCGCTGTTCGTATGATCAGTCCTCATCACTGCAGTCCTTCTCCTGCTATCTCTCCCAGTCCTCGCCGCCGGTATTACCATACTACTTACAGACCGAAACCTAAATACCACCTTCTTCGACCCTGCTGGCGGAGGTGACCCAGTATTATATCAACACCTCTTC
>IAAST068-22|Columba malherbii|COI-5P|OQ272242
CACCCTATACCTTATCTTTGGCGCATGAGCAGGCATAGTCGGCACCGCTCTCAGCCTCCTCATCCGCGCAGAACTAGGGCAGCCTGGTACCCTCCTAGGAGATGACCAAATCTACAACGTAGTCGTTACAGCCCATGCCTTCGTAATAATCTTCTTCATGGTCATGCCAATCATAATCGGGGGCTTTGGAAACTGGTTAGTCCCCCTTATAATTGGTGCCCCCGACATAGCCTTTCCGCGAATAAACAACATAAGCTTCTGACTACTACCACCATCCTTCCTCCTTCTCCTAGCCTCATCCACAGTCGAAGCCGGTGCAGGAACAGGGTGAACCGTATACCCCCCACTAGCTGGTAACCTAGCCCACGCCGGAGCTTCCGTAGACCTCGCTATCTTCTCCCTCCACCTTGCTGGTGTCTCCTCCATCCTAGGAGCTATCAACTTTATCACAACTGCCATTAACATGAAACCGCCAGCCCTCTCACAATACCAAACCCCATTATTCGTATGATCAGTCCTCATCACTGCCGTCCTCCTCCTTCTATCCCTCCCAGTCCTTGCCGCCGGCATCACAATACTGCTCACAGACCGTAACCTGAACACTACCTTTTTCGATCCTGCTGGTGGTGGTGACCCAGTACTATACCAACACCTCTTC
>IAAST070-22|Columba malherbii|COI-5P|OQ272284
CACCCTATACCTTATCTTTGGCGCATGAGCAGGCATAGTCGGCACCGCTCTCAGCCTCCTCATCCGCGCAGAACTAGGGCAGCCTGGTACCCTCCTAGGAGATGACCAAATCTACAACGTAGTCGTTACAGCCCATGCCTTCGTAATAATCTTCTTCATGGTCATGCCAATCATAATCGGGGGCTTTGGAAACTGGTTAGTCCCCCTTATAATTGGTGCCCCCGACATAGCCTTTCCGCGAATAAACAACATAAGCTTCTGACTACTACCACCATCCTTCCTCCTTCTCCTAGCCTCATCCACAGTCGAAGCCGGTGCAGGAACAGGGTGAACCGTATACCCCCCACTAGCTGGTAACCTAGCCCACGCCGGAGCTTCCGTAGACCTCGCTATCTTCTCCCTCCACCTTGCTGGTGTCTCCTCCATCCTAGGAGCTATCAACTTTATCACAACTGCCATTAACATGAAGCCGCCAGCCCTCTCACAATACCAAACCCCATTATTCGTATGATCAGTCCTCATCACTGCCGTCCTCCTCCTTCTATCCCTCCCAGTCCTTGCCGCCGGCATCACAATACTGCTCACAGACCGTAACCTGAACACTACCTTTTTCGATCCTGCTGGTGGTGGTGACCCAGTACTATACCAACACCTCTTC
>IAAST073-22|Treron sanctithomae|COI-5P|OQ272148
TACCCTCTATCTAATCTTCGGCGCATGAGCCGGCATAGTTGGTACCGCACTTAGCCTCCTCATCCGCGCAGAGCTCGGACAACCAGGTACTCTCCTAGGAGATGACCAAATCTACAATGTAGTCGTCACCGCCCACGCCTTCGTAATAATCTTCTTCATAGTCATACCAATCATAATCGGAGGCTTCGGAAACTGACTAGTACCCCTAATAATCGGCGCCCCTGACATAGCATTTCCACGAATAAATAACATAAGCTTTTGGCTCCTGCCTCCATCATTCCTGCTCCTTCTAGCCTCCTCCACAGTCGAAGCTGGTGCAGGCACA
>IAAST079-22|Estrilda astrild jagoensis|COI-5P|OQ272158
AACCCTATACCTAATTTTCGGCGCCTGAGCCGGAATGGTAGGTACCGCCCTAAGCCTCCTCATCCGAGCAGAGCTAGGCCAACCCGGAGCCCTACTAGGGGACGACCAAGTATACAATGTCGTCGTCACGGCCCATGCTTTCGTGATAATTTTCTTCATAGTTATACCAATTATAATCGGAGGCTTCGGAAACTGACTTGTACCCCTAATAATCGGAGCCCCAGACATAGCATTCCCACGAATAAATAACATAAGCTTCTGACTACTCCCCCCATCCTTCCTCCTCCTACTAGCATCCTCAACGGTCGAAGCAGGGGTAGGAACAGGTTGAACAGTATACCCCCCACTAGCCGGAAACCTAGCCCACGCCGGAGCCTCAGTAGACTTAGCCATCTTCTCATTACACCTAGCAGGAATCTCCTCAATTCTAGGAGCAATCAACTTCATCACGACAGCAACCAACATAAAACCCCCTGCCCTATCACAATACCAAACCCCCCTATTCGTATGATCCGTACTAATTACCGCAGTCCTACTACTACTATCACTCCCCGTCCTAGCTGCCGGAATCACAATACTCCTAACAGACCGCAACCTAAACACAACATTCTTCGACCCCGCAGGCGGAGGAGACCCAGTACTATACCAACACCTATTC
>IAAST085-22|Uraeginthus angolensis angolensis|COI-5P|OQ272220
AACCCTATACCTAATTTTCGGCGCCTGGGCCGGAATAGTAGGCACCGCCCTAAGCCTCCTCATTCGAGCAGAGCTAGGCCAACCTGGAGCCCTCCTAGGAGATGATCAAGTATACAATGTCATCGTCACAGCCCATGCCTTCGTAATAATTTTCTTTATAGTTATACCAATCATAATTGGGGGATTCGGAAACTGACTAGTTCCCCTAATAATCGGAGCCCCAGACATAGCATTCCCACGGATAAACAACATAAGCTTCTGACTCCTCCCCCCATCATTCCTCCTACTCCTAGCATCCTCAACAGTCGAAGCAGGAGTAGGAACAGGCTGAACAGTTTATCCACCACTAGCCGGAAACCTAGCTCATGCCGGAGCCTCAGTAGACCTGGCTATTTTTTCACTACACTTAGCAGGTATCTCCTCAATCCTGGGGGCAATCAACTTCATCACAACAGCGATCAACATAAAACCCCCTGCCCTATCACAATACCAAACCCCCCTATTCGTATGATCAGTCCTAATCACCGCAGTCCTACTACTCCTATCACTCCCAGTCCTAGCTGCCGGAATTACAATGCTCCTTACAGACCGCAACCTAAACACAACATTCTTCGACCCCGCAGGCGGAGGAGACCCAGTACTATACCAACACCTCTTC
>IAAST087-22|Crithagra concolor|COI-5P|OQ272147
AACCCTATACCTAATCTTCGGCGCATGAGCCGGAATGGTAGGTACCGCCCTGAGTCTCCTCATCCGAGCAGAACTAGGCCAACCCGGGACCCTCCTAGGAGACGACCAAGTCTATAACGTAATCGTCACGGCCCATGCTTTCGTAATAATCTTCTTCATAGTTATACCCATCATAATTGGAGGATTCGGAAACTGACTAGTTCCCCTAATAATCGGAGCCCCAGACATAGCATTCCCACGAATAAACAACATAAGCTTCTGACTACTACCCCCATCATTCCTCCTTCTGCTAGCATCCTCCACCGTAGAAGCAGGCGTCGGTACAGGTTGAACAGTATACCCCCCATTAGCTGGTAACCTAGCCCATGCCGGGGCCTCAGTTGACCTAGCAATCTTCTCTCTACACCTAGCCGGTATCTCCTCAATCCTAGGGGCAATCAACTTTATCACAACAGCAATCAACATAAAACCCCCTGCCCTATCACAATATCAAACCCCCCTATTTGTCTGATCAGTCCTAATTACTGCAGTACTACTACTCCTCTCTCTCCCAGTTCTTGCCGCAGGAATTACAATGCTACTTACAGACCGCAACCTCAATACCACATTCTTCGACCCCGCAGGAGGAGGCGACCCAGTACTATACCAACACCTCTTC
>IAAST089-22|Crithagra rufobrunnea thomensis|COI-5P|OQ272182
AACCCTATACCTAATCTTCGGCGCATGAGCCGGAATGGTAGGTACCGCCCTGAGTCTCCTCATTCGAGCAGAACTAGGCCAACCCGGGACCCTCCTAGGAGACGACCAAGTCTATAACGTAATCGTCACGGCCCATGCTTTCGTAATAATCTTCTTCATAGTTATACCCATCATAATTGGAGGATTCGGAAACTGACTAGTTCCCCTAATAATCGGAGCCCCAGACATAGCATTCCCACGAATAAACAACATAAGCTTCTGACTACTGCCCCCATCATTCCTCCTTCTGCTAGCATCCTCCACCGTAGAAGCAGGCGTCGGTACAGGCTGAACAGTATACCCCCCATTAGCTGGTAACCTCGCCCATGCCGGGGCCTCAGTTGACCTAGCAATCTTCTCTCTACACCTAGCCGGTATCTCCTCAATCCTAGGGGCAATCAACTTTATCACAACAGCAATCAACATAAAACCCCCTGCCCTATCACAATATCAAACCCCCCTATTTGTCTGATCAGTCCTAATTACTGCAGTACTACTACTCCTCTCTCTCCCAGTTCTCGCCGCAGGAATTACAATGCTACTTACAGACCGCAACCTCAATACCACATTCTTCGACCCCGCAGGAGGAGGCGACCCAGTACTATACCAACACCTCTTC
>IAAST091-22|Lanius newtoni|COI-5P|OQ272157
TACTCTGTACCTAATTTTCGGAGCATGAGCCGGAATGACTGGTACCGCCCTAAGCCTCCTAATTCGAGCAGAACTTGGACAACCCGGCTCCCTTTTAGGAGATGACCAAATCTACAATGTAATCGTCACAGCTCATGCTTTCGTAATAATTTTCTTCATGGTTATGCCCATTATAATCGGAGGGTTTGGAAACTGACTAGTTCCACTAATAATCGGTGCTCCGGACATAGCATTTCCACGAATGAATAACATGAGCTTCTGACTCCTTCCTCCATCATTCCTCCTATTACTAGCTTCTTCAACAGTAGAAGCGGGAGTAGGAACAGGATGAACTGTTTACCCACCATTAGCTGGTAACCTAGCCCATGCTGGAGCCTCAGTGGATCTAGCCATCTTTTCCCTACATCTAGCAGGTATCTCATCAATTCTAGGTGCAATCAACTTTATCACAACAGCAATTAACATGAAACCCCCTGCCCTATCACAGTACCAAACTCCACTATTCGTATGATCAGTACTAATTACCGCAGTACTACTCCTTCTATCCCTACCAGTACTTGCTGCCGGTATTACTATGCTCCTAACAGATCGTAACCTCAACACTACATTCTTCGACCCAGCAGGAGGGGGCGACCCAGTGTTATACCAGCACCTATTC
>IAAST096-22|Terpsiphone atrochalybeia|COI-5P|OQ272223
CACTCTGTACCTGATTTTCGGTGCATGAGCCGGAATAGTAGGTACCGCCCTAAGCCTTCTCATTCGAGCAGAACTAGGCCAACCAGGCGCTCTACTGGGAGACGACCAAATCTACAATGTAGTAGTTACAGCCCATGCTTTCGTGATAATCTTCTTCATAGTTATACCTATTATAATTGGAGGGTTTGGTAACTGACTAGTCCCCCTAATAATCGGAGCCCCAGACATAGCATTCCCACGAATAAACAACATAAGCTTCTGACTACTTCCTCCATCATTCCTACTTCTTCTAGCTTCTTCAACAGTAGAAGCAGGAGCAGGGACAGGATGAACTGTTTACCCACCACTAGCTGGTAACCTAGCCCATGCCGGGGCCTCAGTTGACCTGGCCATCTTCTCCCTACACCTAGCAGGTATCTCCTCCATCCTCGGAGCAATTAACTTCATCACAACGGCAATTAACATAAAACCACCTGCCCTGTCACAATATCAAACACCCCTATTTGTATGATCAGTACTAATTACCGCAGTACTGCTCCTCCTCTCTCTACCTGTACTCGCTGCCGGAATCACTATGCTACTCACAGACCGCAACCTAAACACCACATTCTTCGACCCAGCAGGGGGAGGAGATCCAGTACTATACCAGCACCTATTC
>IAAST097-22|Motacilla bocagii|COI-5P|OQ272213
AACCCTATACCTAATTTTTGGCGCCTGAGCCGGAATAGTAGGCACCGCCTTAAGCCTCCTCATTCGAGCAGAGCTAGGCCAACCCGGAGCCCTCCTAGGAGACGATCAAGTCTACAACGTAGTCGTCACTGCTCATGCTTTCGTAATAATCTTCTTCATGGTCATACCCATCATAATCGGAGGATTCGGAAACTGACTAGTTCCCCTAATAATCGGAGCCCCAGACATAGCATTCCCCCGAATAAACAACATGAGCTTCTGACTACTTCCTCCATCCTTCCTCCTCCTACTAGCATCATCTACAGTAGAAGCGGGAGCAGGCACAGGCTGAACCGTTTACCCCCCACTAGCTGGCAACCTTGCTCACGCCGGAGCTTCGGTCGACCTAGCAATTTTCTCTCTACACCTAGCCGGCATCTCCTCAATCCTAGGTGCAATCAACTTCATCACAACAGCAATTAACATAAAACCCCCTGCCCTCTCACAATATCAAACCCCACTATTCGTTTGATCAGTCCTAATTACCGCAGTACTACTACTGCTCTCCCTACCAGTACTAGCCGCAGGCATCACAATACTTCTCACAGACCGTAACCTCAACACTACATTCTTCGACCCCGCAGGAGGAGGAGATCCCGTTTTATACCAACACCTCTTC
>IAAST098-22|Motacilla bocagii|COI-5P|OQ272149
AACCCTATACCTAATTTTTGGCGCCTGAGCCGGAATAGTAGGCACCGCCTTAAGCCTCCTCATTCGAGCAGAGCTAGGCCAACCCGGAGCCCTCCTAGGAGACGATCAAGTCTACAACGTAGTCGTCACTGCTCATGCTTTCGTAATAATCTTCTTCATGGTCATACCCATCATAATCGGAGGATTCGGAAACTGACTAGTTCCCCTAATAATCGGAGCCCCAGACATAGCATTCCCCCGAATAAACAACATAAGCTTCTGACTACTTCCTCCATCCTTCCTCCTCCTACTAGCATCATCTACAGTAGAAGCGGGAGCAGGCACAGGCTGAACCGTTTACCCCCCACTAGCTGGCAACCTTGCTCACGCCGGAGCTTCGGTCGACCTAGCAATTTTCTCTCTACACCTAGCCGGCATCTCCTCAATCCTAGGTGCAATCAACTTCATCACAACAGCAATTAACATAAAACCCCCTGCCCTCTCACAATATCAAACCCCACTATTCGTTTGATCAGTCCTAATTACCGCAGTACTACTACTGCTCTCCCTACCAGTACTAGCCGCAGGCATCACAATACTTCTCACAGACCGTAACCTCAACACTACATTCTTCGACCCCGCAGGAGGAGGAGATCCCGTTTTATACCAACACCTCTTC
>IAAST104-22|Dreptes thomensis|COI-5P|OQ272294
AACCCTATACCTAATCTTCGGCGCATGAGCCGGAATGGTAGGCACCGCCCTAAGCCTTCTCATCCGAGCAGAACTAGGACAACCAGGGGCCCTCCTAGGAGACGACCAAATCTACAACGTAGTTGTCACAGCTCATGCTTTCGTAATAATCTTCTTCATGGTCATACCAATCATAATCGGAGGGTTCGGAAACTGACTGGTACCCCTAATGATCGGAGCCCCAGACATAGCATTCCCCCGAATAAACAATATAAGCTTCTGACTACTACCCCCATCCTTCCTACTCCTACTAGCCTCTTCCACAGTCGAAGCAGGGGTAGGGACAGGATGAACAGTATACCCTCCCCTAGCTGGCAACCTAGCCCATGCCGGAGCGTCAGTAGACCTGGCTATCTTCTCGCTACACCTGGCCGGTATCTCATCAATCCTAGGGGCAATCAACTTCATCACAACAGCAATCAACATAAAACCCCCTGCCCTATCACAATACCAGACACCCCTCTTCGTTTGATCCGTCCTAATCACAGCAGTCCTCCTTCTACTGTCCCTCCCCGTCCTCGCTGCTGGAATCACCATGCTACTAACAGACCGCAACCTAAACACGACATTCTTCGACCCTGCAGGAGGGGGAGACCCTGTTCTATACCAGCATCTCTTC
>IAAST106-22|Oriolus crassirostris|COI-5P|OQ272232
GACCCTATACCTAATTTTCGGCGCATGAGCTGGTGTGGTTGGTACCTCTCTAAGCCTCCTCATTCGAGCAGAGCTAGGACAACCCGGCGCTTTATTAGGAGACGACCAAATCTACAACGTAGTAGTCACAGCCCACGCCTTCGTAATAATCTTCTTTATAGTAATGCCAATTATAATCGGAGGATTCGGCAACTGACTAGTCCCCCTAATAATCGGAGCCCCAGACATAGCATTCCCCCGAATAAACAACATAAGCTTCTGACTACTACCTCCATCTTTCCTTCTCCTCATGGCCTCCTCAACAGTAGAAGCAGGAGTTGGCACAGGATGAACTGTATATCCCCCACTAGCTGGTAACCTAGCCCATGCCGGAGCTTCAGTAGACCTGGCTATCTTCTCACTCCACCTAGCAGGCATCTCTTCTATTCTCGGAGCAATCAACTTCATTACCACGGCAATCAACATAAAACCACCTGCCCTGTCACAATATCAAACTCCACTATTCGTATGATCAGTGCTAATCACAGCCGTACTCCTACTCCTCTCTCTTCCAGTCCTAGCCGCTGGCATCACAATGCTACTCACAGATCGCAACCTCAACACCACATTCTTCGACCCAGCAGGAGGAGGAGATCCAGTGCTATACCAACATCTATTC
>IAAST109-22|Coturnix delegorguei histrionica|COI-5P|OQ272260
CACTCTTTATCTAATTTTTGGCACATGAGCAGGCATAGCCGGTACAGCACTCAGCCTGTTAATCCGCGCAGAACTAGGACAACCAGGTACCCTCCTAGGAGACGACCAAATTTATAATGTAATTGTCACAGCACATGCCTTCGTCATAATCTTCTTTATAGTCATACCAATCATAATCGGAGGCTTCGGAAACTGACTCGTCCCACTTATAATCGGGGCCCCAGACATAGCATTTCCACGTATAAACAACATAAGCTTCTGACTCCTCCCACCCTCCTTCCTCCTTCTACTAGCTTCTTCCACCGTTGAAGCTGGTGCCGGTACAGGATGAACCGTTTACCCACCCCTAGCCGGCAACCTCGCCCATGCTGGAGCATCAGTAGATTTAGCCATCTTTTCCCTTCACTTAGCAGGTGTATCATCAATCCTAGGGGCTATCAACTTTATCACCACCATTATCAATATAAAACCCCCCGCACTATCACAATATCAAACACCCTTATTTGTTTGATCAGTCCTCATCACTGCCATCCTACTTCTTCTCTCCCTCCCCGTCCTAGCTGCTGGCATTACTATGCTTCTCACTGACCGAAACCTCAACACTACATTCTTTGACCCTGCAGGAGGAGGAGACCCTATCCTGTACCAACACCTATTC
>IAAST110-22|Euplectes albonotatus asymmetrurus|COI-5P|OQ272239
AACCCTATACCTAATCTTCGGCGCATGAGCCGGAATGGTAGGAACCGCCCTAAGTCTCCTCATTCGAGCAGAATTAGGACAACCCGGAGCTCTACTGGGGGACGACCAAATCTACAATGTAGTCGTCACAGCCCATGCCTTCGTAATAATCTTCTTCATAGTGATACCAATTATAATTGGAGGATTCGGAAATTGACTAGTTCCCCTAATAATTGGAGCCCCAGACATAGCATTTCCACGAATAAACAACATAAGCTTCTGACTACTCCCTCCATCCTTCCTCTTACTTCTAGCTTCCTCCACAGTCGAAGCAGGAGTAGGAACAGGATGAACTGTGTACCCACCGCTAGCTGGAAACTTAGCCCACGCCGGGGCTTCAGTTGACTTAGCCATCTTCTCTCTACACCTAGCAGGTATCTCCTCCATCCTAGGGGCTATCAACTTCATCACAACAGCAATCAACATAAAACCCCCTGCCCTGTCCCAATACCAAACCCCACTGTTCGTATGATCAGTTCTAATTACTGCAGTTCTCCTACTTCTGTCCCTCCCAGTTCTCGCCGCCGGGATCACAATGCTTTTAACAGACCGCAACCTAAATACCACATTTTTCGATCCCGCCGGGGGAGGAGACCCTATCCTATACCAACATCTCTTC
>IAAST112-22|Euplectes albonotatus asymmetrurus|COI-5P|OQ272253
AACCCTATACCTAATCTTCGGCGCATGAGCCGGAATGGTAGGAACCGCCCTAAGTCTCCTCATTCGAGCAGAATTAGGACAACCCGGAGCTCTACTGGGGGACGACCAAATCTACAATGTAGTCGTCACAGCCCATGCCTTCGTAATAATCTTCTTCATAGTGATACCAATTATAATTGGAGGATTCGGAAATTGACTAGTTCCCCTAATAATTGGAGCCCCAGACATAGCATTTCCACGAATAAACAACATAAGCTTCTGACTACTCCCTCCATCCTTCCTCTTACTTCTAGCTTCCTCCACAGTCGAAGCAGGAGTAGGAACAGGATGAACTGTGTACCCACCGCTAGCTGGAAACTTAGCCCACGCCGGGGCTTCAGTTGACTTAGCCATCTTCTCTCTACACCTAGCAGGTATCTCCTCCATCCTAGGGGCTATCAACTTCATCACAACAGCAATCAACATAAAACCCCCTGCCCTGTCCCAATACCAAACCCCACTGTTCGTATGATCAGTTCTAATTACTGCAGTTCTCCTACTTCTGTCCCTCCCAGTTCTCGCCGCCGGGATCACAATGCTTTTAACAGACCGCAACCTAAATACCACATTTTTCGATCCCGCCGGGGGAGGAGACCCTATCCTATACCAACATCTCTTC
>IAAST120-22|Ploceus cucullatus nigriceps|COI-5P|OQ272227
GACCCTATACCTAATCTTCGGCGCATGAGCCGGAATGGTAGGAACCGCCCTAAGCCTCCTCATTCGGGCAGAACTAGGCCAACCTGGAGCTCTTCTAGGAGACGACCAAATTTACAACGTGGTAGTCACAGCCCATGCCTTCGTAATGATCTTCTTCATAGTCATACCCATTATAATCGGGGGGTTCGGAAACTGACTAGTCCCCCTAATAATTGGAGCCCCAGACATAGCATTCCCACGAATAAATAACATAAGCTTCTGACTCCTTCCCCCATCCTTCCTCCTACTACTAGCCTCCTCCACAGTAGAAGCAGGAGTAGGAACAGGATGAACCGTATATCCCCCACTAGCTGGCAATTTAGCACACGCGGGGGCCTCCGTAGATTTAGCTATCTTCTCCCTACATCTTGCAGGTATCTCTTCAATCCTAGGAGCAATCAACTTCATCACAACAGCAATCAACATAAAACCTCCCGCCCTATCACAATACCAAACCCCCCTATTCGTCTGATCAGTGCTTATCACTGCAGTTCTCCTACTTCTATCCCTTCCAGTGCTCGCCGCCGGAATCACAATACTACTAACAGACCGCAACCTCAACACTACATTCTTCGACCCCGCGGGAGGAGGAGACCCAATCCTGTACCAACACCTGTTC
>IAAST123-22|Ploceus grandis|COI-5P|OQ272207
TACCCTATACCTAATTTTCGGTGCATGAGCCGGAATGGTAGGAACCGCCCTAAGCCTCCTCATTCGGGCAGAACTAGGCCAACCCGGAGCTTTACTGGGGGACGACCAAATCTATAACGTGGTAGTCACGGCCCATGCCTTCGTAATGATCTTCTTCATAGTCATGCCAATCATAATTGGGGGGTTCGGAAACTGACTAGTCCCCCTAATAATTGGAGCCCCAGACATAGCATTCCCACGAATAAATAACATAAGCTTCTGACTTCTTCCTCCATCCTTCCTCCTACTACTAGCCTCTTCCACAGTAGAAGCAGGAGCAGGAACAGGATGAACCGTATACCCCCCACTAGCTGGAAATCTAGCACACGCGGGGGCTTCCGTAGACCTAGCTATCTTCTCCCTACATCTTGCAGGAATCTCTTCAATCCTAGGGGCAATCAACTTCATCACAACAGCAATCAACATAAAACCCCCTGCCCTGTCACAGTATCAAACCCCACTATTCGTCTGATCAGTACTCATCACTGCAGTTCTCCTACTCCTGTCCCTTCCAGTTCTCGCCGCCGGAATCACAATACTACTAACAGATCGCAACCTCAACACCACATTCTTCGACCCTGCAGGAGGAGGAGACCCAATCCTATACCAACACCTCTTC
>IAAST125-22|Ploceus sanctithomae|COI-5P|OQ272280
TACCCTATACCTAATTTTCGGCGCATGAGCCGGAATAGTAGGAACCGCCCTAAGCCTCCTCATTCGGGCAGAACTAGGCCAACCTGGAGCTCTTCTAGGAGACGACCAAATCTACAACGTAGTGGTCACAGCCCATGCCTTTGTAATGATTTTCTTCATAGTCATACCAATCATAATCGGAGGGTTCGGAAACTGACTAGTCCCCCTGATGATTGGAGCCCCAGACATAGCATTCCCACGAATAAACAATATAAGCTTCTGACTTCTCCCTCCATCCTTCCTCCTACTACTAGCCTCCTCCACAGTAGAAGCAGGAGCAGGAACAGGATGAACCGTATACCCCCCACTAGCCGGCAATCTAGCGCACGCCGGAGCCTCCGTAGATCTAGCTATTTTCTCCCTACATCTCGCAGGAATCTCTTCAATCCTAGGGGCAATCAACTTCATCACAACAGCAGTCAACATAAAACCCCCTGCCCTATCACAATACCAAACCCCACTATTCGTTTGATCAGTACTTATCACTGCAGTCCTCCTACTTCTATCTCTTCCAGTTCTCGCCGCCGGGATCACAATGCTACTAACAGACCGTAACCTCAACACTACGTTCTTCGACCCTGCGGGAGGAGGAGACCCAATCCTGTACCAACACCTGTTT
>IAAST126-22|Ploceus sanctithomae|COI-5P|OQ272184
TACCCTATACCTAATTTTCGGCGCATGAGCCGGAATAGTAGGAACCGCCCTAAGCCTCCTCATTCGGGCAGAACTAGGCCAACCTGGAGCTCTTCTAGGAGACGACCAAATCTACAACGTAGTGGTCACAGCCCATGCCTTTGTAATGATTTTCTTCATAGTCATACCAATCATAATCGGAGGGTTCGGAAACTGACTAGTCCCCCTGATGATTGGAGCCCCAGACATAGCATTCCCACGAATAAACAATATAAGCTTCTGACTTCTCCCTCCATCCTTCCTCCTACTACTAGCCTCCTCCACAGTAGAAGCAGGAGCAGGAACAGGATGAACCGTATACCCCCCACTAGCCGGCAATCTAGCGCACGCCGGAGCCTCCGTAGATCTAGCTATTTTCTCCCTACATCTCGCAGGAATCTCTTCAATCCTAGGGGCAATCAACTTCATCACAACAGCAGTCAACATAAAACCCCCTGCCCTATCACAATACCAAACCCCACTATTCGTTTGATCAGTACTTATCACTGCAGTCCTCCTACTTCTATCTCTTCCAGTTCTCGCCGCCGGGATCACAATGCTACTAACAGACCGTAACCTCAACACTACGTTCTTCGACCCTGCGGGAGGAGGAGACCCAATCCTGTACCAACACCTGTTT
>IAAST127-22|Ploceus sanctithomae|COI-5P|OQ272226
TACCCTATACCTAATTTTCGGCGCATGAGCCGGAATAGTAGGAACCGCCCTAAGCCTCCTCATTCGGGCAGAACTAGGCCAACCTGGAGCTCTTCTAGGAGACGACCAAATCTACAACGTAGTGGTCACAGCCCATGCCTTTGTAATGATTTTCTTCATAGTCATACCAATCATAATCGGAGGGTTCGGAAACTGACTAGTCCCCCTGATGATTGGAGCCCCAGACATAGCATTCCCACGAATAAACAATATAAGCTTCTGACTTCTCCCTCCATCCTTCCTCCTACTACTAGCCTCCTCCACAGTAGAAGCAGGAGCAGGAACAGGATGAACCGTATACCCCCCACTAGCCGGCAATCTAGCGCACGCCGGAGCCTCCGTAGATCTAGCTATTTTCTCCCTACATCTCGCAGGAATCTCTTCAATCCTAGGGGCAATCAACTTCATCACAACAGCAGTCAACATAAAACCCCCTGCCCTATCACAATACCAAACCCCACTATTCGTTTGATCAGTACTTATCACTGCAGTCCTCCTACTTCTATCTCTTCCAGTTCTCGCCGCCGGGATCACAATGCTACTAACAGACCGTAACCTCAACACTACGTTCTTCGACCCTGCGGGAGGAGGAGACCCAATCCTGTACCAACACCTGTTT
>IAAST128-22|Ploceus velatus|COI-5P|OQ272170
TACCCTATACCTAATTTTCGGCGCGTGAGCCGGAATGGTAGGAACCGCCCTAAGCCTTCTCATTCGGGCAGAACTAGGCCAACCTGGTGCTCTACTAGGAGACGACCAAATCTACAACGTAGTGGTCACAGCTCATGCCTTCGTAATGATTTTCTTCATAGTCATACCAATCATAATCGGAGGATTTGGAAACTGACTAGTCCCCCTAATAATTGGGGCCCCCGACATAGCATTCCCACGAATAAACAACATAAGCTTCTGACTACTGCCTCCATCCTTCCTCCTACTACTAGCCTCTTCCACAGTAGAGGCAGGAGTAGGAACAGGGTGAACCGTATACCCCCCACTAGCCGGCAATCTAGCACACGCGGGGGCCTCCGTAGATTTAGCTATTTTCTCCCTACATCTTGCAGGTATCTCTTCAATCCTAGGGGCGATCAACTTCATCACAACAGCAATCAACATAAAACCTCCTGCCCTATCACAATACCAAACTCCACTATTCGTATGATCAGTGCTTATTACTGCAGTTCTCCTGCTTCTGTCCCTTCCAGTTCTCGCCGCCGGGATCACAATACTACTAACAGACCGCAACCTCAATACTACATTCTTCGACCCCGCAGGAGGAGGGGACCCAATCCTGTACCAACACCTATTC
>IAAST130-22|Ploceus velatus|COI-5P|OQ272200
TACCCTATACCTAATTTTCGGCGCGTGAGCCGGAATGGTAGGAACCGCCCTAAGCCTTCTCATTCGGGCAGAACTAGGCCAACCTGGTGCTCTACTAGGAGACGACCAAATCTACAACGTAGTGGTCACAGCTCATGCCTTCGTAATGATTTTCTTCATAGTCATACCAATCATAATCGGAGGATTTGGAAACTGACTAGTCCCCCTAATAATTGGGGCCCCCGACATAGCATTCCCACGAATAAACAACATAAGCTTCTGACTACTGCCTCCATCCTTCCTCCTACTACTAGCCTCTTCCACAGTAGAGGCAGGAGTAGGAACAGGGTGAACCGTATACCCCCCACTAGCCGGCAATCTAGCACACGCGGGGGCCTCCGTAGATTTAGCTATTTTCTCCCTACATCTTGCAGGTATCTCTTCAATCCTAGGGGCGATCAACTTCATCACAACAGCAATCAACATAAAACCTCCTGCCCTATCACAATACCAAACTCCACTATTCGTATGATCAGTGCTTATTACTGCAGTTCTCCTGCTTCTGTCCCTTCCAGTTCTCGCCGCCGGGATCACAATACTACTAACAGACCGCAACCTCAATACTACATTCTTCGACCCCGCAGGAGGAGGGGACCCAATCCTGTACCAACACCTATTC
>IAAST131-22|Quelea erythrops|COI-5P|OQ272295
TACCCTATACCTAATTTTCGGCGCATGAGCCGGAATAGTAGGAACCGCCCTAAGCCTTCTTATTCGAGCAGAACTAGGTCAGCCCGGAGCCCTCTTAGGGGATGACCAAATCTACAATGTAGTAGTCACAGCCCATGCTTTCGTAATAATTTTCTTCATAGTTATGCCGATCATGATCGGGGGATTCGGAAACTGACTAGTCCCTCTAATAATCGGAGCCCCGGACATAGCATTTCCACGAATAAACAACATGAGCTTCTGACTACTTCCTCCATCCTTCCTCCTCCTACTGGCCTCCTCTACAGTCGAGGCAGGAGTCGGAACAGGTTGAACCGTGTATCCCCCACTAGCCGGCAACCTAGCCCATGCTGGAGCCTCAGTTGACCTGGCCATTTTCTCCTTACACCTGGCAGGTATTTCCTCTATTCTGGGAGCAATCAACTTCATCACAACAGCAATCAATATGAAACCACCTGCCCTCTCACAATACCAAACCCCACTATTTGTATGATCAGTACTAATTACTGCAGTCCTACTACTTCTATCCCTCCCAGTTCTCGCTGCTGGAATCACTATGCTCCTAACAGACCGCAACCTCAACACCACATTCTTTGACCCCGCTGGAGGAGGAGATCCAATTCTATATCAACATCTATTC
>IAAST132-22|Quelea erythrops|COI-5P|OQ272210
TACCCTATACCTAATTTTCGGCGCATGAGCCGGAATAGTAGGAACCGCCCTAAGCCTTCTTATTCGAGCAGAACTAGGTCAGCCCGGAGCCCTCTTAGGGGATGACCAAATCTACAATGTAGTAGTCACAGCCCATGCTTTCGTAATAATTTTCTTCATAGTTATGCCGATCATGATCGGGGGATTCGGAAACTGACTAGTCCCTCTAATAATCGGAGCCCCGGACATAGCATTTCCACGAATAAACAACATGAGCTTCTGACTACTTCCTCCATCCTTCCTCCTCCTACTGGCCTCCTCTACAGTCGAGGCAGGAGTCGGAACAGGTTGAACCGTGTATCCCCCACTAGCCGGCAACCTAGCCCATGCTGGAGCCTCAGTTGACCTGGCCATTTTCTCCTTACACCTGGCAGGTATTTCCTCTATTCTGGGAGCAATCAACTTCATCACAACAGCAATCAATATGAAACCACCTGCCCTCTCACAATACCAAACCCCACTATTTGTATGATCAGTACTAATTACTGCAGTCCTACTACTTCTATCCCTCCCAGTTCTCGCTGCTGGAATCACTATGCTCCTAACAGACCGCAACCTCAACACCACATTCTTTGACCCCGCTGGAGGAGGAGATCCAATTCTATATCAACATCTATTC
>IAAST133-22|Quelea erythrops|COI-5P|OQ272262
TACCCTATACCTAATTTTCGGCGCATGAGCCGGAATAGTAGGAACCGCCCTAAGCCTTCTTATTCGAGCAGAACTAGGTCAGCCCGGAGCCCTCCTAGGGGATGACCAAATCTACAATGTAGTAGTCACAGCCCATGCTTTCGTAATAATTTTCTTCATAGTTATGCCGATCATGATCGGGGGATTCGGAAACTGACTAGTCCCTCTAATAATCGGAGCCCCGGACATAGCATTTCCACGAATAAACAACATGAGCTTCTGACTACTTCCCCCATCCTTCCTCCTCCTACTGGCCTCCTCTACAGTCGAGGCAGGAGTCGGAACAGGTTGAACCGTGTATCCCCCACTAGCCGGCAACCTAGCCCATGCTGGAGCCTCAGTTGACCTGGCCATTTTCTCCTTACACCTGGCAGGTATTTCCTCTATTCTGGGAGCAATCAACTTCATCACAACAGCAATCAATATGAAACCACCTGCCCTCTCACAATACCAAACCCCACTATTTGTATGATCAGTACTAATTACTGCAGTCCTACTACTTCTATCCCTCCCAGTTCTCGCTGCTGGAATCACTATGCTCCTAACAGACCGCAACCTCAACACCACATTCTTTGACCCCGCTGGAGGAGGAGATCCAATTCTATATCAACATCTATTC
>IAAST134-22|Agapornis pullarius pullarius|COI-5P|OQ272221
CACCCTTTACCTAATTTTCGGCGCATGGGCCGGCATAATCGGCACCTCACTAAGCCTACTCATCCGCGCAGAGCTCGGTCAGCCAGGAACCTTGCTAGGAGATGACCAAATCTACAACGTAATTGTCACCGCCCACGCTTTCGTAATAATCTTCTTTATGGTCATACCAATCTTGATTGGCGGGTTCGGAAACTGACTAGTTCCACTTATAATTGGCGCCCCGGACATGGCCTTCCCACGCATAAACAACATAAGTTTTTGACTACTCCCCCCATCCTTTCTCCTTCTATTAGCATCATCCACAGTAGAGGCAGGGGCAGGCACAGGATGAACAGTATACCCCCCCTTAGCCGGAAACCTAGCCCACGCAGGGCCTTCAGTAGACTTGGCCATCTTCTCCCTCCACCTAGCGGGCGTATCATCCATCCTCGGGGCAATCAACTTCATCACCACTGCCATCAACATAAAACCCCCCGCCCTAACACAATACCAAACCCCCCTATTCGTTTGATCCGTCCTAATCACAGCCGTACTCCTTCTACTCTCCCTACCAGTACTAGCTGCAGGAATCACAATACTCCTCACAGACCGCAACCTAAACACCACCTTCTTCGACCCTGCCGGAGGGGGAGACCCAATCCTATACCAACACCTATTC
>IAAST137-22|Otus hartlaubi|COI-5P|OQ272185
CACCCTGTATCTAATCTTTGGGGCCTGAGCCGGAATAGTTGGCACCGCCCTCAGCCTACTCATTCGAGCTGAACTCGGCCAACCAGGGACACTACTGGGCGACGATCAGATCTACAATGTAATCGTCACTGCCCATGCCTTCGTAATAATCTTCTTCATAGTTATACCTGTTATGATCGGAGGATTTGGAAATTGACTGGTCCCACTAATAATCGGAGCCCCAGACATGGCCTTCCCACGCATAAACAACATAAGCTTCTGACTACTACCACCATCCTTCCTACTCCTCCTAGCCTCCTCTACAGTAGAAGCAGGAGCAGGCACAGGATGAACCGTTTACCCCCCTCTAGCTGGCAACCTAGCTCACGCCGGGGCCTCAGTAGATTTAGCCATCTTCTCACTTCACTTGGCCGGGGTGTCCTCCATCCTAGGGGCAATCAACTTTATCACCACCATCATCAACATAAAACCCCCATCTCTATCCCAATATCAAACCCCCCTATTTGTCTGATCTGTACTCATCACCGCCATTCTATTACTCCTCTCACTCCCAGTTCTTGCTGCAGGCATCACTATACTATTAACCGACCGTAACCTAAACACCACATTCTTCGATCCTGCTGGAGGAGGAGATCCAGTTCTATATCAACACCTATTC
>IAAST138-22|Otus hartlaubi|COI-5P|OQ272230
CACCCTGTATCTAATCTTTGGGGCCTGAGCCGGAATAGTTGGCACCGCCCTCAGCCTACTCATTCGAGCTGAACTCGGCCAACCAGGGACACTACTGGGCGACGATCAGATCTACAATGTAATCGTCACTGCCCATGCCTTCGTAATAATCTTCTTCATAGTTATACCTGTTATGATCGGAGGATTTGGAAATTGACTGGTCCCACTAATAATCGGAGCCCCAGACATGGCCTTCCCACGCATAAACAACATAAGCTTCTGACTACTACCACCATCCTTCCTACTCCTCCTAGCCTCCTCTACAGTAGAAGCAGGAGCAGGCACAGGATGAACCGTTTACCCCCCTCTAGCTGGCAACCTAGCTCACGCCGGGGCCTCAGTAGATTTAGCCATCTTCTCACTTCACTTGGCCGGGGTGTCCTCCATCCTAGGGGCAATCAACTTTATCACCACCATCATCAACATAAAACCCCCATCTCTATCCCAATATCAAACCCCCCTATTTGTCTGATCTGTACTCATCACCGCCATTCTATTACTCCTCTCACTCCCAGTTCTTGCTGCAGGCATCACTATACTATTAACCGACCGTAACCTAAACACCACATTCTTCGATCCTGCTGGAGGAGGAGATCCAGTTCTATATCAACACCTATTC
>IAAST140-22|Onychognathus fulgidus fulgidus|COI-5P|OQ272271
TACCCTATACCTAATCTTCGGCGCATGAGCCGGGATGGTAGGTACCGCCCTAAGCCTCCTCATCCGAGCAGAACTAGGCCAACCAGGCGCTCTACTAGGAGACGACCAGGTCTACAACGTGATCGTAACAGCTCATGCTTTCGTAATAATCTTCTTTATGGTTATACCAATCATGATTGGAGGCTTCGGAAACTGACTAGTCCCCCTAATAATTGGAGCCCCAGACATGGCATTCCCCCGAATAAACAACATAAGCTTCTGACTACTTCCCCCATCCTTCCTGCTACTCCTAGCCTCCTCTACAGTTGAAGCAGGAGTAGGAACAGGATGAACCGTATACCCACCTCTAGCTGGCAACCTCGCCCACGCAGGAGCCTCAGTAGACCTAGCCATCTTCTCCCTCCACCTAGCGGGAATCTCATCCATCCTAGGAGCCATCAACTTCATCACGACCGCAATCAATATAAAACCCCCTGCCCTATCACAATATCAAACTCCCCTATTCGTATGATCAGTACTAATCACCGCAGTACTACTCCTACTATCCCTCCCTGTACTTGCCGCTGGTATCACTATACTCCTAACAGATCGCAATCTCAATACCACTTTCTTCGACCCCGCAGGAGGAGGAGACCCAGTACTATACCAACACCTCTTC
>IAAST141-22|Onychognathus fulgidus fulgidus|COI-5P|OQ272258
TACCCTATACCTAATCTTCGGCGCATGAGCCGGGATGGTAGGTACCGCCCTAAGCCTCCTCATCCGAGCAGAACTAGGCCAACCAGGCGCTCTACTAGGAGACGACCAGGTCTACAACGTGATCGTAACAGCTCATGCTTTCGTAATAATCTTCTTTATGGTTATACCAATCATGATTGGAGGCTTCGGAAACTGACTAGTCCCCCTAATAATTGGAGCCCCAGACATGGCATTCCCCCGAATAAACAACATAAGCTTCTGACTACTTCCCCCATCCTTCCTGCTACTCCTAGCCTCCTCTACAGTTGAAGCAGGAGTAGGAACAGGATGAACCGTATACCCACCTCTAGCTGGCAACCTCGCCCACGCAGGAGCCTCAGTAGACCTAGCCATCTTCTCCCTCCACCTAGCGGGAATCTCATCCATCCTAGGAGCCATCAACTTCATCACGACCGCAATCAATATAAAACCCCCTGCCCTATCACAATATCAAACTCCCCTATTCGTATGATCAGTACTAATCACCGCAGTACTACTCCTACTATCCCTCCCTGTACTTGCCGCTGGTATCACTATACTCCTAACAGATCGCAATCTCAATACCACTTTCTTCGACCCCGCAGGAGGAGGAGACCCAGTACTATACCAGCACCTCTTC
>IAAST142-22|Turdus olivaceofuscus|COI-5P|OQ272187
CACTCTCTACCTGATCTTCGGCGCATGAGCCGGAATGGTAGGTACTGCCCTAAGCCTCCTCATCCGAGCAGAACTAGGCCAACCAGGTGCCTTACTAGGCGACGACCAAATCTACAACGTAGTCGTCACTGCCCATGCTTTCGTAATAATTTTCTTCATAGTTATACCAATTATGATCGGAGGGTTCGGAAACTGACTAGTCCCCCTAATAATCGGAGCCCCAGACATAGCATTCCCCCGAATAAACAACATAAGCTTTTGACTCCTCCCCCCATCCTTCCTCCTCCTCCTAGCCTCCTCTACAGTAGAAGCTGGAGCAGGAACAGGTTGAACTGTCTACCCTCCCCTCGCCGGCAACCTAGCACACGCGGGGGCCTCCGTAGACTTAGCCATCTTCTCCCTACACTTAGCAGGAATCTCCTCAATCCTAGGAGCCATCAACTTCATCACAACAGCAATCAACATAAAACCGCCTGCCCTCTCACAATACCAAACCCCTCTATTCGTCTGATCAGTCCTAATCACTGCAGTACTACTCCTACTATCCCTACCCGTCCTCGCCGCTGGCATCACCATGCTCCTCACTGACCGTAACCTAAACACTACCTTCTTTGACCCGGCAGGAGGAGGGGACCCAGTACTATACCAACACCTCTTC
>IAAST145-22|Zosterops feae|COI-5P|OQ272279
TACTCTATATCTAATCTTCGGCGCATGAGCCGGAATAGTAGGTACCGCCCTAAGCCTCCTCATTCGAGCAGAACTGGGCCAACCAGGTGCCCTCCTGGGAGACGACCAAGTTTATAATGTAATCGTCACAGCCCATGCTTTCGTAATAATCTTCTTCATAGTAATACCAATTATAATCGGAGGATTCGGAAACTGACTAGTCCCCCTAATGATTGGAGCTCCAGACATGGCATTCCCTCGAATAAATAATATAAGCTTCTGACTACTCCCCCCATCATTCCTACTACTACTAGCCTCTTCCACAGTAGAAGCCGGAGTGGGTACAGGATGAACTGTATATCCCCCTCTAGCTGGCAACCTCGCCCACGCGGGAGCTTCAGTTGACCTAGCTATCTTCTCCCTACACCTAGCGGGTATCTCATCTATTCTAGGGGCAATCAACTTTATCACCACAGCAATCAACATAAAACCACCCGCCCTATCACAATACCAAACTCCCCTATTCGTTTGATCAGTACTAATCACCGCAGTCCTACTCCTCCTATCCCTACCCGTACTTGCTGCAGGTATTACAATGCTACTCACCGACCGTAACCTAAACACCACCTTCTTTGACCCAGCAGGAGGAGGAGACCCAGTACTATATCAACACCTTTTC
>IAAST150-22|Zosterops lugubris|COI-5P|OQ272224
TACTCTATATCTAATCTTCGGCGCATGAGCCGGAATAGTAGGTACCGCCCTAAGCCTCCTCATTCGAGCAGAACTGGGCCAACCAGGTGCCCTTCTGGGAGACGACCAAGTTTATAATGTAATCGTCACAGCCCATGCTTTTGTAATAATCTTCTTCATAGTAATACCAATTATAATCGGAGGATTCGGAAACTGACTAGTCCCCCTAATGATTGGGGCTCCAGACATGGCATTCCCCCGAATAAATAATATAAGCTTCTGACTACTCCCCCCATCATTCCTACTACTACTAGCCTCCTCCACAGTAGAAGCCGGAGTGGGTACAGGATGAACTGTATATCCCCCTCTAGCTGGCAACCTCGCCCACGCGGGAGCTTCAGTTGACCTAGCTATCTTCTCCCTACACCTGGCGGGTATCTCATCTATTCTAGGAGCAATCAACTTTATCACCACAGCAATCAACATAAAACCACCCGCCCTATCACAATACCAAACTCCCCTATTCGTTTGATCAGTACTAATCACCGCAGTCCTACTCCTCCTATCCCTACCCGTACTTGCCGCAGGTATTACAATACTACTCACCGACCGTAACCTAAACACCACCTTCTTTGACCCAGCAGGAGGAGGAGACCCAGTACTATATCAACATCTTTTC
>IAAST152-22|Terpsiphone smithii|COI-5P|OQ272165
CACTCTGTACCTGATTTTCGGTGCATGAGCCGGAATGGTAGGTACCGCCCTAAGCCTTCTTATTCGAGCAGAACTAGGCCAACCAGGCGCTCTACTGGGAGACGACCAAATCTACAATGTAGTAGTTACAGCCCACGCTTTCGTGATAATCTTCTTCATAGTTATACCTATTATAATTGGAGGATTTGGTAACTGACTAGTTCCCCTAATAATCGGAGCCCCAGACATAGCATTCCCACGAATAAACAACATAAGCTTCTGACTACTTCCTCCATCATTTCTACTTCTTCTAGCCTCTTCAACAGTAGAAGCAGGGGCAGGAACAGGATGAACTGTTTACCCACCACTAGCTGGTAACCTAGCCCATGCCGGGGCCTCAGTCGATCTGGCCATCTTCTCCCTGCACCTGGCAGGTATCTCTTCTATCCTTGGAGCAATCAACTTCATCACAACGGCAATTAACATAAAACCACCTGCCCTGTCACAATATCAAACACCCCTATTTGTATGATCAGTACTAATTACCGCAGTACTGCTTCTCCTCTCTCTACCTGTACTCGCTGCCGGAATCACTATGCTACTCACAGACCGCAACCTAAACACCACATTCTTTGACCCAGCAGGAGGAGGAGACCCAGTACTATACCAACACCTATTC
>IAAST153-22|Zosterops griseovirescens|COI-5P|OQ272234
TACTCTATATCTAATCTTCGGCGCATGAGCCGGAATAGTAGGTACCGCCCTAAGCCTCCTCATTCGAGCAGAACTGGGCCAACCAGGTGCCCTCCTGGGAGACGACCAAGTTTATAATGTAATCGTCACAGCCCATGCCTTTGTAATAATCTTCTTCATAGTTATACCAATTATAATCGGAGGATTCGGAAACTGACTAGTCCCCCTAATGATTGGGGCCCCAGACATAGCATTCCCCCGAATAAATAATATAAGCTTCTGACTACTCCCCCCATCATTCCTACTACTACTAGCCTCCTCCACAGTAGAAGCCGGAGTGGGTACAGGATGAACTGTATATCCCCCTCTAGCTGGCAACCTCGCCCACGCGGGAGCTTCAGTTGACCTAGCTATCTTCTCCCTACACCTGGCGGGTATCTCATCTATTCTAGGGGCAATCAACTTTATCACCACAGCAATCAACATAAAACCACCCGCCCTATCACAATACCAAACTCCCCTATTCGTTTGATCAGTACTAATCACTGCAGTCCTGCTCCTCCTATCCCTACCCGTACTTGCTGCAGGTATTACAATACTACTCACCGACCGCAACCTAAACACCACATTCTTTGACCCAGCAGGAGGAGGAGACCCAGTACTATATCAACATCTTTTC
>IAAST155-22|Zosterops griseovirescens|COI-5P|OQ272154
TACTCTATATCTAATCTTCGGCGCATGAGCCGGAATAGTAGGTACCGCCCTAAGCCTCCTCATTCGAGCAGAACTGGGCCAACCAGGTGCCCTCCTGGGAGACGACCAAGTTTATAATGTAATCGTCACAGCCCATGCCTTTGTAATAATCTTCTTCATAGTTATACCAATTATAATCGGAGGATTCGGAAACTGACTAGTCCCCCTAATGATTGGGGCCCCAGACATAGCATTCCCCCGAATAAATAATATAAGCTTCTGACTACTCCCCCCATCATTCCTACTACTACTAGCCTCCTCCACAGTAGAAGCCGGAGTGGGTACAGGATGAACTGTATATCCCCCTCTAGCTGGCAACCTCGCCCACGCGGGAGCTTCAGTTGACCTAGCTATCTTCTCCCTACACCTGGCGGGTATCTCATCTATTCTAGGGGCAATCAACTTTATCACCACAGCAATCAACATAAAACCACCCGCCCTATCACAATACCAAACTCCCCTATTCGTTTGATCAGTACTAATCACTGCAGTCCTGCTCCTCCTATCCCTACCCGTACTTGCTGCAGGTATTACAATACTACTCACCGACCGCAACCTAAACACCACATTCTTTGACCCAGCAGGAGGAGGAGACCCAGTACTATATCAACATCTTTTC
>IAAST156-22|Otus senegalensis feae|COI-5P|OQ272267
CACCCTATATCTAATCTTTGGGGCCTGAGCCGGAATAGTTGGCACCGCCCTCAGCCTGCTCATTCGAGCTGAACTTGGCCAACCAGGGACACTACTAGGCGACGATCAGATCTACAATGTAATCGTCACTGCCCATGCCTTCGTAATAATCTTCTTCATAGTTATACCCATCATGATCGGAGGATTTGGAAACTGACTGGTCCCACTTATAATCGGAGCCCCAGACATAGCCTTCCCACGCATAAACAACATAAGCTTCTGACTACTACCACCATCCTTCCTACTCCTCCTAGCCTCCTCTACAGTAGAAGCAGGAGCGGGCACAGGATGAACCGTCTATCCCCCTCTAGCTGGCAACCTAGCTCACGCCGGAGCCTCAGTGGATTTAGCCATCTTCTCACTTCACTTGGCTGGGGTGTCCTCCATCCTAGGGGCAATCAACTTTATCACCACCACCATCAACATAAAACCCCCATCCCTATCCCAACACCAAACCCCCCTATTTGTCTGATCTGTACTCATCACCGCCATTCTATTACTCCTCTCACTCCCAGTTCTTGCCGCAGGCATCACTATACTATTAACCGACCGCAACCTAAACACCACATTCTTCGATCCTGCTGGGGGAGGAGACCCAGTCCTATATCAACACCTATTC
>IAAST172-22|Crithagra mozambica tando|COI-5P|OQ272217
AACCCTATACCTAATCTTCGGTGCATGAGCTGGTATAGTAGGCACCGCCCTAAGCCTCCTCATCCGAGCAGAACTAGGCCAACCTGGAGCCCTCCTAGGAGACGACCAAATCTATAACGTAATCGTCACGGCCCATGCTTTCGTAATAATCTTCTTCATAGTTATACCCATTATAATTGGGGGGTTCGGAAACTGACTGGTCCCCTTAATAATCGGAGCCCCAGACATAGCATTCCCACGAATAAACAACATAAGCTTCTGACTACTTCCCCCATCATTCCTCCTTCTACTAGCATCCTCCACCGTAGAAGCAGGTGTTGGTACAGGATGAACAGTATACCCCCCACTAGCTGGTAACCTAGCCCATGCTGGAGCCTCAGTTGACCTAGCAATCTTCTCCCTACACCTAGCTGGTATTTCCTCAATCCTAGGAGCAATTAACTTCATCACAACAGCAATCAACATAAAACCTCCCGCCCTATCACAATACCAAACCCCCCTATTCGTCTGATCAGTCCTAATTACTGCAGTACTACTACTCCTGTCCCTCCCAGTTCTTGCCGCAGGAATTACAATACTCCTTACAGACCGCAACCTCAACACAACATTCTTCGATCCCGCAGGAGGAGGTGACCCAGTTCTATATCAACACCTCTTT
>IAAST002-22|Corythornis cristatus nais|COI-5P|OQ272208
CACCCTGTACCTAATCTTCGGTGCGTGAGCCGGCATGATTGGCACCGCCCTAAGCTTACTCATCCGCGCAGAACTAGGTCAACCAGGTACACTCCTAGGAGATGACCAAATTTATAACGTAATTGTAACCGCCCACGCCTTCGTCATAATCTTCTTCATAGTAATACCCATCATAATCGGCGGGTTTGGAAATTGACTCGTCCCCCTAATAATCGGAGCCCCTGACATAGCATTCCCCCGCATAAACAACATAAGCTTCTGACTCCTCCCACCATCATTCCTACTACTCTTAGCATCCTCTACGGTCGAAGCAGGCGCTGGCACAGGCTGAACCGTATATCCCCCACTAGCCGGCAACCTTGCCCATGCTGGAGCTTCAGTAGACCTAGCCATTTTCTCCCTCCACCTAGCAGGAGTATCCTCCATCTTAGGGGCAATTAACTTTATTACAACTGCCACCAATATAAAACCCCCAGCCCTCTCCCAATACCAAACCCCACTTTTCGTGTGGTCCGTACTAATCACCGCTGTACTTCTCCTCCTATCGCTACCAGTCCTTGCCGCCGGCATCACAATGCTCCTAACAGACCGCAACCTAAATACCACCTTCTTTGACCCTGCTGGAGGAGGCGACCCGATCCTATACCAACACCTGTTC
>IAAST005-22|Halcyon malimbica dryas|COI-5P|OQ272293
CACCCTATACCTAATCTTCGGCGCATGAGCTGGTATAGTAGGCACTGCCCTCAGCCTTCTTATCCGCGCAGAACTTGGCCAACCTGGCACTCTCCTAGGAGACGACCAAATCTACAACGTCATCGTCACCGCTCACGCCTTCGTCATAATCTTCTTCATAGTAATACCCATCATAATTGGCGGATTCGGCAATTGACTTGTCCCCCTCATAATCGGCGCCCCAGATATAGCATTCCCACGCATAAACAACATAAGCTTCTGACTCCTACCACCATCATTCTTACTCCTCCTAGCCTCATCCACAGTAGAGGCAGGTGCTGGCACAGGATGAACAGTATACCCGCCACTCGCCGGTAACCTAGCCCATGCTGGAGCCTCAGTAGACCTAGCCATTTTTTCCCTTCACCTAGCAGGCGTATCTTCCATCTTAGGTGCAATCAACTTCATCACAACTGCCACCAACATAAAACCCCCAGCCCTATCCCAATACCAAACACCACTATTTGTGTGATCCGTACTAATTACTGCTGTCCTACTACTCCTATCCCTCCCAGTCCTTGCTGCAGGCATCACCATACTACTAACAGACCGCAACCTAAACACTACATTCTTTGATCCCGCCGGAGGCGGCGATCCAGTCCTATACCAACACCTATTC
>IAAST006-22|Halcyon malimbica dryas|COI-5P|OQ272169
CACCCTATACCTAATCTTCGGCGCATGAGCTGGTATAGTAGGCACTGCCCTCAGCCTTCTTATCCGCGCAGAACTTGGCCAACCTGGCACTCTCCTAGGAGACGACCAAATCTACAACGTCATCGTCACCGCTCACGCCTTCGTCATAATCTTCTTCATAGTAATACCCATCATAATTGGCGGATTCGGCAATTGACTTGTCCCCCTCATAATCGGCGCCCCAGATATAGCATTCCCACGCATAAACAACATAAGCTTCTGACTCCTACCACCATCATTCTTACTCCTCCTAGCCTCATCCACAGTAGAGGCAGGTGCTGGCACAGGATGAACAGTATACCCGCCACTCGCCGGTAACCTAGCCCATGCTGGAGCCTCAGTAGACCTAGCCATTTTTTCCCTTCACCTAGCAGGCGTATCTTCCATCTTAGGTGCAATCAACTTCATCACAACTGCCACCAACATAAAACCCCCAGCCCTATCCCAATACCAAACACCACTATTTGTGTGATCCGTACTAATTACTGCTGTCCTACTACTCCTATCCCTCCCAGTCCTTGCTGCAGGCATCACCATACTACTAACAGACCGCAACCTAAACACTACATTCTTTGATCCCGCCGGAGGCGGCGATCCAGTCCTATACCAACACCTATTC
>IAAST012-22|Columba larvata principalis|COI-5P|OQ272236
TACTCTATACCTAATCTTCGGTGCATGAGCCGGCATAGTTGGTACCGCACTTAGCCTCCTCATCCGTGCAGAATTAGGACAACCTGGTACCCTCCTAGGAGACGACCAAATCTACAATGTAATTGTTACAGCCCACGCCTTCGTAATAATCTTCTTTATAGTTATACCAATCATAATCGGAGGCTTCGGAAACTGACTAGTCCCCCTTATAATTGGTGCCCCCGACATAGCATTCCCACGAATAAACAACATAAGCTTCTGACTATTACCCCCATCTTTCCTCCTCCTCCTAGCCTCCTCCACAATTGAGGCCGGCGCAGGCACAGGATGAACCGTATATCCTCCCTTAGCTGGTAACCTAGCCCACGCTGGAGCCTCCGTAGACCTTGCCATCTTCTCCCTCCATCTTGCCGGTGTCTCCTCTATTCTAGGGGCTATCAACTTCATTACAACTGCTATCAACATAAAACCACCAGCCCTCTCACAATACCAAACTCCACTATTCGTGTGATCAGTCCTCATCACTGCGGTCCTTCTCTTACTATCTCTCCCAGTTCTCGCCGCCGGTATTACCATACTACTTACAGACCGAAACCTAAATACTACCTTTTTCGACCCTGCTGGCGGAGGTGACCCAGTATTATACCAACACCTCTTC
>IAAST016-22|Estrilda astrild jagoensis|COI-5P|OQ272144
AACCCTATACCTAATTTTCGGCGCCTGAGCCGGAATGGTAGGTACCGCCCTAAGCCTCCTCATCCGAGCAGAGCTAGGCCAACCCGGAGCCCTACTAGGGGACGACCAAGTATACAATGTCGTCGTCACGGCCCATGCTTTCGTGATAATTTTCTTCATAGTTATACCAATTATAATCGGAGGCTTCGGAAACTGACTTGTACCCCTAATAATCGGAGCCCCAGACATAGCATTCCCACGAATAAATAACATAAGCTTCTGACTACTCCCCCCATCCTTCCTCCTCCTACTAGCATCCTCAACGGTCGAAGCAGGGGTAGGAACAGGTTGAACAGTATACCCCCCACTAGCCGGAAACCTAGCCCACGCCGGAGCCTCAGTAGACTTAGCCATCTTCTCATTACACCTAGCAGGAATCTCCTCAATTCTAGGAGCAATCAACTTCATCACGACAGCAACCAACATAAAACCCCCTGCCCTATCACAATACCAAACCCCCCTATTCGTATGATCCGTACTAATTACCGCAGTCCTACTACTACTATCACTCCCCGTCCTAGCTGCCGGAATCACAATACTCCTAACAGACCGCAACCTAAACACAACATTCTTCGACCCCGCAGGCGGAGGAGACCCAGTACTATACCAACACCTATTC
>IAAST018-22|Spermestes cucullata cucullata|COI-5P|OQ272229
AACCCTATACTTAATCTTCGGCGCCTGGGCCGGAATAGTAGGTACCGCCCTAAGCCTCCTCATTCGAGCAGAGCTAGGGCAACCTGGAGCCTTACTAGGGGACGACCAAGTGTACAACGTTGTCGTCACAGCCCATGCTTTCGTAATGATTTTCTTCATGGTTATACCAATCATGATCGGAGGGTTTGGAAACTGACTAGTACCACTAATAATCGGAGCCCCAGACATAGCATTCCCACGAATAAACAACATAAGCTTCTGACTACTCCCTCCATCCTTCCTCCTGCTACTAGCATCCTCAACAGTCGAAGCAGGTGTAGGAACAGGATGAACAGTATACCCCCCACTAGCCGGTAATCTAGCCCACGCCGGAGCCTCAGTAGACCTAGCTATTTTCTCACTGCACTTAGCAGGTATTTCCTCAATCCTAGGAGCAATCAACTTTATTACAACAGCAATCAATATAAAACCACCCGCCCTATCACAATACCAAACCCCCCTATTCGTATGATCAGTCCTAATCACTGCAGTCCTGCTACTGCTCTCACTTCCCGTCCTAGCCGCAGGAATCACAATACTCCTCACTGATCGTAACCTAAATACAACATTCTTTGACCCTGCAGGAGGAGGAGACCCAGTACTATACCAACACCTCTTC
>IAAST019-22|Spermestes cucullata cucullata|COI-5P|OQ272172
AACCCTATACTTAATCTTCGGCGCCTGGGCCGGAATAGTAGGTACCGCCCTAAGCCTCCTCATTCGAGCAGAGCTAGGGCAACCTGGAGCCTTACTAGGGGACGACCAAGTGTACAACGTTGTCGTCACAGCCCATGCTTTCGTAATGATTTTCTTCATGGTTATACCAATCATGATCGGAGGGTTTGGAAACTGACTAGTACCACTAATAATCGGAGCCCCAGACATAGCATTCCCACGAATAAACAACATAAGCTTCTGACTACTCCCTCCATCCTTCCTCCTGCTACTAGCATCCTCAACAGTCGAAGCAGGTGTAGGAACAGGATGAACAGTATACCCCCCACTAGCCGGTAATCTAGCCCACGCCGGAGCCTCAGTAGACCTAGCTATTTTCTCACTGCACTTAGCAGGTATTTCCTCAATCCTAGGAGCAATCAACTTTATTACAACAGCAATCAATATAAAACCACCCGCCCTATCACAATACCAAACCCCCCTATTCGTATGATCAGTCCTAATCACTGCAGTCCTGCTACTGCTCTCACTTCCCGTCCTAGCCGCAGGAATCACAATACTCCTCACTGATCGTAACCTAAATACAACATTCTTTGACCCTGCAGGAGGAGGAGACCCAGTACTATACCAACACCTCTTC
>IAAST020-22|Spermestes cucullata cucullata|COI-5P|OQ272259
AACCCTATACTTAATCTTCGGCGCCTGGGCCGGAATAGTAGGTACCGCCCTAAGCCTCCTCATTCGAGCAGAGCTAGGGCAACCTGGAGCCTTACTAGGGGACGACCAAGTGTACAACGTTGTCGTCACAGCCCATGCTTTCGTAATGATTTTCTTCATGGTTATACCAATCATGATCGGAGGGTTTGGAAACTGACTAGTACCACTAATAATCGGAGCCCCAGACATAGCATTCCCACGAATAAACAACATAAGCTTCTGACTACTCCCTCCATCCTTCCTCCTGCTACTAGCATCCTCAACAGTCGAAGCAGGTGTAGGAACAGGATGAACAGTATACCCCCCACTAGCCGGTAATCTAGCCCACGCCGGAGCCTCAGTAGACCTAGCTATTTTCTCACTGCACTTAGCAGGTATTTCCTCAATCCTAGGAGCAATCAACTTTATTACAACAGCAATCAATATAAAACCACCCGCCCTATCACAATACCAAACCCCCCTATTCGTATGATCAGTCCTAATCACTGCAGTCCTGCTACTGCTCTCACTTCCCGTCCTAGCCGCAGGAATCACAATACTCCTCACTGATCGTAACCTAAATACAACATTCTTTGACCCTGCAGGAGGAGGAGACCCAGTACTATACCAACACCTCTTC
>IAAST021-22|Nigrita bicolor brunnescens|COI-5P|OQ272277
GACCCTATACCTAATTTTCGGCGCCTGAGCCGGAATAGTAGGTACCGCCATAAGTCTCCTCATCCGAGCAGAACTAGGCCAACCTGGAGCCCTACTAGGAGATGACCAAGTATATAACGTCATCGTTACGGCCCATGCTTTCGTAATGATTTTCTTCATAGTTATACCAATTATGATCGGAGGGTTCGGAAACTGACTAGTCCCCCTAATAATCGGAGCCCCAGATATAGCATTCCCACGAATAAACAACATAAGCTTCTGACTCCTGCCCCCATCCTTCCTCCTACTACTAGCATCCTCAACAGTCGAATCAGGAGTAGGAACAGGCTGAACAGTCTACCCCCCATTAGCTGGAAACCTAGCCCATGCTGGAGCCTCAGTAGACCTGGCCATTTTCTCATTACACTTAGCAGGTATTTCTTCAATCCTTGGGGCAATCAACTTCATCACGACCGCAACCAACATAAAACCCCCTGCCCTATCACAATACCAAACCCCTCTATTCGTATGATCCGTACTGATCACTGCAGTCCTACTACTCCTATCTCTTCCAGTTCTAGCTGCCGGAATTACAATACTTCTCACAGACCGCAACCTAAACACAACATTCTTCGACCCAGCAGGAGGAGGAGACCCAGTACTATACCAACACCTATTC
>IAAST024-22|Crithagra rufobrunnea fradei|COI-5P|OQ272196
AACCCTATACCTAATCTTCGGCGCATGAGCCGGAATGGTAGGTACCGCCCTGAGTCTCCTCATTCGAGCAGAACTAGGCCAACCCGGGACCCTCCTAGGGGACGACCAAGTCTATAACGTAATCGTCACGGCCCATGCTTTCGTAATAATCTTCTTCATAGTTATACCCATCATAATTGGAGGATTCGGAAACTGACTAGTTCCCCTAATAATCGGAGCCCCAGACATAGCATTCCCACGAATAAACAACATAAGCTTCTGACTACTGCCTCCATCATTCCTCCTTCTGCTAGCATCCTCCACCGTAGAAGCAGGCGTCGGTACAGGCTGAACAGTATATCCCCCACTAGCTGGTAACCTAGCCCATGCCGGGGCCTCAGTTGACTTAGCAATCTTCTCTCTACACCTAGCCGGTATCTCCTCAATCCTAGGGGCAATCAACTTTATTACAACAGCAATCAACATAAAACCCCCTGCCCTATCACAATACCAAACCCCCCTATTTGTCTGATCAGTCCTAATTACTGCAGTACTACTACTCCTCTCTCTCCCAGTTCTTGCCGCAGGAATTACAATACTACTTACAGACCGCAACCTCAATACCACATTCTTCGACCCCGCAGGAGGAGGCGACCCAGTACTATACCAACACCTCTTC
>IAAST027-22|Crithagra rufobrunnea rufobrunnea|COI-5P|OQ272190
AACCCTATACCTAATCTTCGGCGCATGAGCCGGAATGGTAGGTACCGCCCTGAGTCTCCTCATTCGAGCAGAACTAGGCCAACCCGGGACCCTCCTAGGGGACGACCAAGTCTATAACGTAATCGTCACGGCCCATGCTTTCGTAATAATCTTCTTCATAGTTATACCCATCATAATTGGAGGATTCGGAAACTGACTAGTTCCCCTAATAATCGGAGCCCCAGACATAGCATTCCCACGAATAAACAACATAAGCTTCTGACTACTGCCTCCATCATTCCTCCTTCTGCTAGCATCCTCCACCGTAGAAGCAGGCGTCGGTACAGGCTGAACAGTATATCCCCCACTAGCTGGTAACCTAGCCCATGCCGGGGCCTCAGTTGACTTAGCAATCTTCTCTCTACACCTAGCCGGTATCTCCTCAATCCTAGGGGCAATCAACTTTATTACAACAGCAATCAACATAAAACCCCCTGCCCTATCACAATACCAAACCCCCCTATTTGTCTGATCAGTCCTAATTACTGCAGTACTACTACTCCTCTCTCTCCCAGTTCTTGCCGCAGGAATTACAATACTACTTACAGACCGCAACCTCAATACCACATTCTTCGACCCCGCAGGAGGAGGCGACCCAGTACTATACCAACACCTCTTC
>IAAST029-22|Anabathmis hartlaubii|COI-5P|OQ272237
GACCCTATACCTAATCTTTGGTGCATGAGCCGGGATAGTAGGTACCGCCCTAAGCCTCCTTATCCGAGCGGAACTAGGACAACCAGGGGCCCTTCTAGGAGACGACCAGATCTACAACGTGGTCGTCACAGCCCATGCCTTCGTAATAATCTTCTTCATAGTCATACCAATCATAATCGGAGGATTTGGAAATTGACTGGTACCCCTAATAATTGGAGCCCCAGACATAGCATTCCCCCGAATAAATAATATAAGCTTCTGACTACTTCCCCCATCCTTCCTACTCCTACTAGCCTCCTCCACAGTCGAAGCAGGGGTAGGAACAGGCTGAACAGTATACCCACCCCTAGCTGGCAACCTAGCCCACGCCGGGGCATCAGTAGACCTAGCCATTTTCTCACTGCATCTAGCCGGTATTTCATCAATCCTCGGGGCAATCAACTTCATCACAACAGCAATCAACATAAAACCCCCTGCCCTGTCGCAGTACCAAACACCTCTTTTCGTCTGATCCGTCCTAATCACTGCAGTACTCCTCCTCCTATCCCTCCCCGTTCTCGCTGCTGGAATCACTATACTACTAACAGACCGCAACCTCAACACAACATTCTTCGACCCCGCAGGCGGAGGAGACCCCGTCCTATACCAGCATCTATTC
>IAAST030-22|Anabathmis hartlaubii|COI-5P|OQ272212
GACCCTATACCTAATCTTTGGTGCATGAGCCGGGATAGTAGGTACCGCCCTAAGCCTCCTTATCCGAGCGGAACTAGGACAACCAGGGGCCCTTCTAGGAGACGACCAGATCTACAACGTGGTCGTCACAGCCCATGCCTTCGTAATAATCTTCTTCATAGTCATACCAATCATAATCGGAGGATTTGGAAATTGACTGGTACCCCTAATAATTGGAGCCCCAGACATAGCATTCCCCCGAATAAATAATATAAGCTTCTGACTACTTCCCCCATCCTTCCTACTCCTACTAGCCTCCTCCACAGTCGAAGCAGGGGTAGGAACAGGCTGAACAGTATACCCACCCCTAGCTGGCAACCTAGCCCACGCCGGGGCATCAGTAGACCTAGCCATTTTCTCACTGCATCTAGCCGGTATTTCATCAATCCTCGGGGCAATCAACTTCATCACAACAGCAATCAACATAAAACCCCCTGCCCTGTCGCAGTACCAAACACCTCTTTTCGTCTGATCCGTCCTAATCACTGCAGTACTCCTCCTCCTATCCCTCCCCGTTCTCGCTGCTGGAATCACTATACTACTAACAGACCGCAACCTCAACACAACATTCTTCGACCCCGCAGGCGGAGGAGACCCCGTCCTATACCAGCATCTATTC
>IAAST032-22|Cyanomitra olivacea obscura|COI-5P|OQ272171
AACCCTATACCTAATCTTTGGCGCATGAGCTGGAATAGTAGGCACTGCCCTAAGCCTTCTCATCCGAGCAGAACTAGGACAACCCGGAGCCCTTCTAGGAGACGACCAAATTTACAACGTGGTTGTCACAGCCCATGCCTTTGTAATAATCTTCTTCATAGTCATGCCAATTATAATCGGAGGATTTGGAAACTGACTAGTACCTCTAATGATTGGAGCCCCAGACATAGCATTCCCCCGAATAAACAACATAAGCTTCTGACTACTCCCCCCATCCTTCTTACTTCTACTAGCTTCCTCCACAGTTGAAGCAGGGGTAGGTACGGGCTGAACAGTCTACCCCCCTCTAGCCGGTAACCTAGCCCACGCCGGAGCATCAGTAGACCTAGCCATCTTCTCACTGCACCTGGCTGGAATTTCTTCAATCCTAGGAGCTATTAACTTTATCACAACAGCAATCAACATAAAACCCCCTGCCCTATCACAATACCAAACACCTCTTTTTGTTTGATCAGTCCTAATCACTGCAGTCCTTCTCCTCCTATCCCTTCCTGTCCTCGCTGCTGGAATCACTATGCTACTAACAGACCGAAACCTAAACACAACATTCTTCGACCCAGCAGGCGGAGGGGACCCCGTTCTATACCAACATCTCTTC
>IAAST033-22|Cyanomitra olivacea obscura|COI-5P|OQ272290
AACCCTATACCTAATCTTTGGCGCATGAGCTGGAATAGTAGGCACTGCCCTAAGCCTTCTCATCCGAGCAGAACTAGGACAACCCGGAGCCCTTCTAGGAGACGACCAAATTTACAACGTGGTTGTCACAGCCCATGCCTTTGTAATAATCTTCTTCATAGTCATGCCAATTATAATCGGAGGATTCGGAAACTGACTAGTACCTCTAATGATTGGAGCCCCAGACATAGCATTCCCCCGAATAAACAACATAAGCTTCTGACTACTCCCCCCATCCTTCTTACTTCTACTAGCTTCCTCCACAGTTGAAGCAGGAGTAGGTACGGGCTGAACAGTCTACCCCCCTCTAGCCGGTAACCTAGCCCACGCCGGAGCATCAGTAGACCTAGCCATCTTCTCACTGCACCTGGCTGGAATTTCTTCAATCCTAGGAGCTATTAACTTTATCACAACAGCAATCAACATAAAACCCCCTGCCCTATCACAATACCAAACACCTCTTTTTGTTTGATCAGTCCTAATCACTGCAGTCCTTCTCCTCCTATCCCTTCCTGTCCTCGCTGCTGGAATCACTATGCTACTAACAGACCGAAACCTAAACACAACATTCTTCGACCCAGCAGGCGGAGGGGACCCCGTTCTATACCAACATCTCTTC
>IAAST040-22|Lamprotornis ornatus|COI-5P|OQ272145
TACCCTATACCTAATTTTCGGCGCATGAGCCGGAATGGTAGGTACCGCCCTAAGTCTACTCATTCGAGCAGAACTAGGCCAACCAGGAGCCCTACTAGGCGACGACCAAGTCTACAACGTGGTAGTCACAGCCCATGCTTTCGTAATAATTTTCTTTATGGTTATGCCAATTATGATTGGAGGATTCGGGAACTGACTAGTCCCCCTAATAATTGGAGCCCCAGACATAGCATTCCCCCGAATAAACAACATAAGCTTCTGATTACTCCCCCCATCCTTCCTGCTCCTCCTAGCTTCCTCTACCGTCGAAGCAGGGGTAGGAACCGGCTGAACCGTATACCCACCCCTAGCTGGCAACCTCGCCCATGCTGGAGCCTCAGTAGACCTAGCCATCTTCTCACTCCACCTGGCAGGAATCTCCTCAATCCTAGGGGCCATCAACTTCATTACAACAGCAATTAACATAAAACCACCTGCCCTATCACAATACCAAACCCCCCTATTCGTATGATCAGTACTAATTACCGCAGTACTACTACTCCTATCCCTTCCAGTACTTGCCGCTGGCATCACTATGCTTCTAACCGACCGAAACCTGAACACCACCTTCTTTGACCCAGCAGGAGGAGGGGACCCAGTACTATACCAACACCTTTTC
>IAAST041-22|Lamprotornis ornatus|COI-5P|OQ272163
TACCCTATACCTAATTTTCGGCGCATGAGCCGGAATGGTAGGTACCGCCCTAAGTCTACTCATTCGAGCAGAACTAGGCCAACCAGGAGCCCTACTAGGCGACGACCAAGTCTACAACGTGGTAGTCACAGCCCATGCTTTCGTAATAATTTTCTTTATGGTTATGCCAATTATGATTGGAGGATTCGGGAACTGACTAGTCCCCCTAATAATTGGAGCCCCAGACATAGCATTCCCCCGAATAAACAACATAAGCTTCTGATTACTCCCCCCATCCTTCCTGCTCCTCCTAGCTTCCTCTACCGTCGAAGCAGGGGTAGGAACCGGCTGAACCGTATACCCACCCCTAGCTGGCAACCTCGCCCATGCTGGAGCCTCAGTAGACCTAGCCATCTTCTCACTCCACCTGGCAGGAATCTCCTCAATCCTAGGGGCCATCAACTTCATTACAACAGCAATTAACATAAAACCACCTGCCCTATCACAATACCAAACCCCCCTATTCGTATGATCAGTACTAATTACCGCAGTACTACTACTCCTATCCCTTCCAGTACTTGCCGCTGGCATCACTATGCTTCTAACCGACCGAAACCTGAACACCACCTTCTTTGACCCAGCAGGAGGAGGGGACCCAGTACTATACCAACACCTTTTC
>IAAST044-22|Sylvia communis communis|COI-5P|OQ272155
TACCCTATACCTGATCTTCGGCGCATGAGCCGGAATGGTAGGTACCGCCCTAAGCCTCCTTATCCGAGCAGAGCTAGGCCAACCCGGTGCCCTCCTGGGAGACGACCAAATCTACAATGTGATCGTCACTGCTCATGCCTTCGTGATAATCTTCTTTATAGTTATACCAATCATAATCGGAGGATTCGGGAACTGACTAGTTCCCCTAATGATTGGGGCCCCAGACATAGCATTCCCACGAATAAACAACATAAGCTTCTGACTACTCCCTCCATCATTTCTACTCCTACTAGCTTCTTCCACAGTAGAAGCCGGTGTAGGTACAGGATGAACCGTCTATCCCCCCCTCGCTGGAAACCTAGCCCATGCTGGAGCCTCAGTAGACCTCGCTATCTTCTCCCTCCATCTCGCAGGAATCTCCTCCATCCTAGGGGCAATCAACTTCATCACAACAGCAATCAACATAAAACCCCCCGCCCTAACACAATACCAAACTCCCCTATTCGTATGATCTGTTCTAATCACCGCTGTCCTCCTCCTTCTATCCCTGCCCGTCCTAGCCGCCGGCATCACAATGCTACTCACCGACCGCAATCTCAACACTACCTTCTTCGACCCAGCAGGAGGAGGAGACCCAGTACTATATCAACACCTATTC
>IAAST045-22|Sylvia communis communis|COI-5P|OQ272274
TACCCTATACCTGATCTTCGGCGCATGAGCCGGAATGGTAGGTACCGCCCTAAGCCTCCTTATCCGAGCAGAGCTAGGCCAACCCGGTGCCCTCCTGGGAGACGACCAAATCTACAATGTGATCGTCACTGCTCATGCCTTCGTGATAATCTTCTTTATAGTTATACCAATCATAATCGGAGGATTCGGGAACTGACTAGTTCCCCTAATGATTGGAGCCCCAGACATAGCATTCCCACGAATAAACAACATAAGCTTCTGACTACTCCCTCCATCATTTCTACTCCTACTAGCTTCTTCCACAGTAGAAGCCGGTGTAGGTACAGGATGAACCGTCTATCCCCCTCTCGCTGGAAACCTAGCCCATGCTGGAGCCTCAGTAGACCTCGCTATCTTCTCCCTCCATCTCGCAGGAATCTCCTCCATCCTAGGGGCAATCAACTTCATCACAACAGCAATTAACATAAAACCCCCCGCCCTAACACAATACCAAACTCCCCTATTCGTATGATCTGTTCTAATCACCGCTGTCCTCCTCCTTCTATCCCTGCCCGTCCTAGCCGCCGGCATCACAATGCTACTCACCGACCGCAATCTCAACACTACCTTCTTCGACCCAGCAGGAGGAGGAGACCCAGTACTATATCAACACCTATTC
>IAAST049-22|Turdus xanthorhynchus|COI-5P|OQ272276
CACTCTCTACCTAATCTTCGGCGCATGAGCCGGAATGGTAGGTACTGCCCTAAGCCTCCTCATCCGAGCAGAACTAGGCCAACCAGGCGCCCTACTAGGCGACGACCAAATCTACAACGTAGTCGTTACCGCCCATGCTTTTGTAATAATTTTCTTCATAGTTATACCAATTATAATCGGAGGGTTCGGAAACTGACTAGTCCCCCTAATAATTGGAGCCCCAGACATAGCATTCCCCCGAATAAACAACATAAGCTTTTGACTCCTCCCCCCATCCTTCCTTCTCCTCCTAGCCTCCTCCGCAGTAGAAGCTGGAGCAGGAACGGGTTGAACTGTCTATCCTCCCCTCGCCGGCAACCTAGCACACGCGGGGGCTTCAGTAGACTTAGCCATCTTCTCCCTACACCTAGCAGGAATCTCCTCAATCCTAGGAGCCATCAACTTCATCACTACAGCAATCAACATAAAACCACCTGCCCTCTCACAATACCAAACCCCTCTATTCGTCTGATCAGTCCTAATCACTGCAGTGCTACTCTTACTATCCCTTCCCGTTCTTGCCGCTGGCATCACTATGCTCCTCACCGACCGTAACCTAAACACCACCTTCTTCGACCCAGCAGGGGGAGGAGACCCAGTACTATACCAACACCTCTTC
>IAAST050-22|Turdus xanthorhynchus|COI-5P|OQ272218
CACTCTCTACCTAATCTTCGGCGCATGAGCCGGAATGGTAGGTACTGCCCTAAGCCTCCTCATCCGAGCAGAACTAGGCCAACCAGGCGCCCTACTAGGCGACGACCAAATCTACAACGTAGTCGTTACCGCCCATGCTTTTGTAATAATTTTCTTCATAGTTATACCAATTATAATCGGAGGGTTCGGAAACTGACTAGTCCCCCTAATAATTGGAGCCCCAGACATAGCATTCCCCCGAATAAACAACATAAGCTTTTGACTCCTCCCCCCATCCTTCCTTCTCCTCCTAGCCTCCTCCGCAGTAGAAGCTGGAGCAGGAACGGGTTGAACTGTCTATCCTCCCCTCGCCGGCAACCTAGCACACGCGGGGGCTTCAGTAGACTTAGCCATCTTCTCCCTACACCTAGCAGGAATCTCCTCAATCCTAGGAGCCATCAACTTCATCACTACAGCAATCAACATAAAACCACCTGCCCTCTCACAATACCAAACCCCTCTATTCGTCTGATCAGTCCTAATCACTGCAGTGCTACTCTTACTATCCCTTCCCGTTCTTGCCGCTGGCATCACTATGCTCCTCACCGACCGTAACCTAAACACCACCTTCTTCGACCCAGCAGGGGGAGGAGACCCAGTACTATACCAACACCTCTTC
>IAAST051-22|Turdus xanthorhynchus|COI-5P|OQ272275
CACTCTCTACCTAATCTTCGGCGCATGAGCCGGAATGGTAGGTACTGCCCTAAGCCTCCTCATCCGAGCAGAACTAGGCCAACCAGGCGCCCTACTAGGCGACGACCAAATCTACAACGTAGTCGTTACCGCCCATGCTTTTGTAATAATTTTCTTCATAGTTATACCAATTATAATCGGAGGGTTCGGAAACTGACTAGTCCCCCTAATAATTGGAGCCCCAGACATAGCATTCCCCCGAATAAACAACATAAGCTTTTGACTCCTCCCCCCATCCTTCCTTCTCCTCCTAGCCTCCTCCGCAGTAGAAGCTGGAGCAGGAACGGGTTGAACTGTCTATCCTCCCCTCGCCGGCAACCTAGCACACGCGGGGGCTTCAGTAGACTTAGCCATCTTCTCCCTACACCTAGCAGGAATCTCCTCAATCCTAGGAGCCATCAACTTCATCACTACAGCAATCAACATAAAACCACCTGCCCTCTCACAATACCAAACCCCTCTATTCGTCTGATCAGTCCTAATCACTGCAGTGCTACTCTTACTATCCCTTCCCGTTCTTGCCGCTGGCATCACTATGCTCCTCACCGACCGTAACCTAAACACCACCTTCTTCGACCCAGCAGGGGGAGGAGACCCAGTACTATACCAACACCTCTTC
>IAAST053-22|Zosterops leucophaeus|COI-5P|OQ272256
TACTCTATATCTAATCTTCGGCGCATGAGCCGGAATAGTAGGTACCGCCCTAAGCCTCCTCATTCGAGCAGAACTGGGCCAACCAGGTGCCCTCCTGGGAGACGACCAAGTTTATAATGTAATCGTCACAGCCCATGCTTTCGTAATAATCTTCTTCATAGTAATACCAATTATAATCGGAGGATTCGGAAACTGACTAGTCCCCCTAATGATTGGGGCTCCAGACATGGCATTCCCCCGAATAAATAATATAAGCTTCTGACTACTCCCCCCATCATTCCTACTACTACTAGCCTCCTCCACAGTAGAAGCCGGAGTGGGTACAGGATGAACTGTATATCCCCCTCTAGCTGGCAACCTCGCCCACGCGGGAGCTTCAGTTGACCTAGCTATCTTCTCCCTACACCTGGCGGGTATCTCATCTATTCTAGGAGCAATCAACTTTATCACCACAGCAATCAACATAAAACCACCCGCCCTATCACAATACCAAACTCCCCTATTCGTTTGATCAGTACTAATCACCGCAGTCCTACTCCTCCTATCCCTACCCGTACTTGCCGCAGGTATTACAATACTACTCACCGACCGTAACCTAAACACCACCTTCTTTGACCCGGCAGGAGGAGGAGATCCAGTACTATATCAACATCTTTTC
>IAAST059-22|Zoonavena thomensis|COI-5P|OQ272266
CACCCTATACTTAATCTTCGGAGCATGAGCTGGTATAGTAGGAACCGCCCTCAGCCTTCTCATCCGAGCAGAACTTGGACAACCAGGCACCCTCCTAGGAGATGACCAAATCTATAACGTAATCGTAACCGCCCACGCCTTTGTAATAATCTTCTTCATAGTTATACCAATCATGATCGGGGGATTTGGAAACTGACTAGTCCCACTCATGATCGGAGCACCCGACATAGCATTCCCACGAATAAACAACATAAGCTTCTGACTCCTTCCCCCATCATTCCTCCTCCTACTAGCTTCCTCAACAGTTGAAGCAGGAGCAGGAACAGGCTGAACCGTATACCCCCCTCTAGCTGGCAATCTAGCCCATGCAGGAGCATCAGTAGACCTCGCCATCTTCTCTCTTCACCTAGCAGGTGTCTCCTCCATCCTAGGTGCAATTAACTTCATCACAACTGCCATCAACATAAAACCCCCAGCTCTTTCACAGTACCAAACACCCTTATTCGTATGATCCGTCCTCATCACCGCCGTCCTACTACTCCTCTCCCTCCCCGTTCTCGCTGCAGGTATCACCATACTCCTAACCGATCGTAACCTAAACACCACATTCTTTGACCCCGCTGGAGGAGGTGACCCCATCCTATACCAACACCTATTC
>IAAST067-22|Columba larvata simplex|COI-5P|OQ272174
TACTCTATACCTAATCTTCGGTGCATGAGCCGGCATAGTTGGTACCGCACTTAGCCTCCTCATCCGTGCAGAATTAGGACAACCTGGTACCCTCCTAGGAGACGACCAAATCTACAATGTAATTGTTACAGCCCACGCCTTCGTAATAATCTTCTTTATAGTTATACCAATCATAATCGGAGGCTTCGGAAACTGACTAGTCCCCCTTATAATTGGTGCCCCCGACATAGCATTCCCACGAATAAACAACATAAGCTTCTGACTATTACCCCCATCTTTCCTCCTCCTCCTAGCCTCCTCCACAATTGAGGCCGGCGCAGGCACAGGATGAACCGTATATCCTCCCTTAGCTGGTAACCTAGCCCACGCTGGAGCCTCCGTAGACCTTGCCATCTTCTCCCTCCATCTTGCCGGTGTCTCCTCTATTCTAGGGGCTATCAACTTCATTACAACTGCTATCAACATAAAACCACCAGCCCTCTCACAATACCAAACTCCACTATTCGTGTGATCAGTCCTCATCACTGCGGTCCTTCTCTTACTATCTCTCCCAGTTCTCGCCGCCGGTATTACCATACTACTTACAGACCGAAACCTAAATACTACCTTTTTCGACCCTGCTGGCGGAGGTGACCCAGTATTATACCAACACCTCTTC
>IAAST069-22|Columba malherbii|COI-5P|OQ272194
CACCCTATACCTTATCTTTGGCGCATGAGCAGGCATAGTCGGCACCGCTCTCAGCCTCCTCATCCGCGCAGAACTAGGGCAGCCTGGTACCCTCCTAGGAGATGACCAAATCTACAACGTAGTCGTTACAGCCCATGCCTTCGTAATAATCTTCTTCATGGTCATGCCAATCATAATCGGGGGCTTTGGAAACTGGTTAGTCCCCCTTATAATTGGTGCCCCCGACATAGCCTTTCCGCGAATAAACAACATAAGCTTCTGACTACTACCACCATCCTTCCTCCTTCTCCTAGCCTCATCCACAGTCGAAGCCGGTGCAGGAACAGGGTGAACCGTATACCCCCCACTAGCTGGTAACCTAGCCCACGCCGGAGCTTCCGTAGACCTCGCTATCTTCTCCCTCCACCTTGCTGGTGTCTCCTCCATCCTAGGAGCTATCAACTTTATCACAACTGCCATTAACATGAAGCCGCCAGCCCTCTCACAATACCAAACCCCATTATTCGTATGATCAGTCCTCATCACTGCCGTCCTCCTCCTTCTATCCCTCCCAGTCCTTGCCGCCGGCATCACAATACTGCTCACAGACCGTAACCTGAACACTACCTTTTTCGATCCTGCTGGTGGTGGTGACCCAGTACTATACCAACACCTCTTC
>IAAST076-22|Chrysococcyx cupreus|COI-5P|OQ272222
TACTCTATACCTCATCTTTGGTGCCTGAGCTGGTATAACCGGAACAGCCCTAAGCCTACTCATTCGCGCAGAATTAGGACAACCTGGAACCCTCCTTGGAGACGACCAGATCTATAACGTAGTCGTTACAGCACATGCTTTCGTAATAATCTTCTTCATAGTTATACCAATCATAATCGGAGGATTTGGAAACTGACTAGTACCACTTATAATTGGTGCCCCAGACATAGCATTCCCACGTATAAATAACATAAGCTTCTGACTCCTCCCACCATCCCTTTTACTCCTACTAGCCTCTTCAACAGTAGAAGCAGGAGCAGGAACTGGATGAACAGTATACCCACCACTAGCTGGCAACTTAGCTCACGCCGGAGCCTCAGTGGACCTAGCCATTTTCTCCTTACACCTAGCAGGCATTTCATCAATCCTAGGAGCAATTAACTTCATCACAACAGCCATCAATATAAAACCCCCCGCCCTATCTCAATATCAAACCCCACTATTCGTCTGGTCAGTACTTATCACCGCCATCTTACTCCTACTATCCTTACCTGTACTAGCTGCTGGCATCACCATGCTACTTACAGATCGCAACCTAAATACCACATTCTTTGACCCAGCAGGAGGAGGTGACCCTGTACTTTACCAACACTTATTC
>IAAST077-22|Estrilda astrild jagoensis|COI-5P|OQ272199
AACCCTATACCTAATTTTCGGCGCCTGAGCCGGAATGGTAGGTACCGCCCTAAGCCTCCTCATCCGAGCAGAGCTAGGCCAACCCGGAGCCCTACTAGGGGACGACCAAGTATACAATGTCGTCGTCACGGCCCATGCTTTCGTGATAATTTTCTTCATAGTTATACCAATTATAATCGGAGGCTTCGGAAACTGACTTGTACCCCTAATAATCGGAGCCCCAGACATAGCATTCCCACGAATAAATAACATAAGCTTCTGACTACTCCCCCCATCCTTCCTCCTCCTACTAGCATCCTCAACGGTCGAAGCAGGGGTAGGAACAGGTTGAACAGTATACCCCCCACTAGCCGGAAACCTAGCCCACGCCGGAGCCTCAGTAGACTTAGCCATCTTCTCATTACACCTAGCAGGAATCTCCTCAATTCTAGGAGCAATCAACTTCATCACGACAGCAACCAACATAAAACCCCCTGCCCTATCACAATACCAAACCCCCCTATTCGTATGATCCGTACTAATTACCGCAGTCCTACTACTACTATCACTCCCCGTCCTAGCTGCCGGAATCACAATACTCCTAACAGACCGCAACCTAAACACAACATTCTTCGACCCCGCAGGCGGAGGAGACCCAGTACTATACCAACACCTATTC
>IAAST080-22|Spermestes cucullata cucullata|COI-5P|OQ272233
AACCCTATACTTAATCTTCGGCGCCTGGGCCGGAATAGTAGGTACCGCCCTAAGCCTCCTCATTCGAGCAGAGCTAGGGCAACCTGGAGCCTTACTAGGGGACGACCAAGTGTACAACGTTGTCGTCACAGCCCATGCTTTCGTAATGATTTTCTTCATGGTTATACCAATCATGATCGGAGGGTTTGGAAACTGACTAGTACCACTAATAATCGGAGCCCCAGACATAGCATTCCCACGAATAAACAACATAAGCTTCTGACTACTCCCTCCATCCTTCCTCCTGCTACTAGCATCCTCAACAGTCGAAGCAGGTGTAGGAACAGGATGAACAGTATACCCCCCACTAGCCGGTAATCTAGCCCACGCCGGAGCCTCAGTAGACCTAGCTATTTTCTCACTGCACTTAGCAGGTATTTCCTCAATCCTAGGAGCAATCAACTTTATTACAACAGCAATCAATATAAAACCCCCCGCCCTATCACAATACCAAACCCCCCTATTCGTATGATCAGTCCTAATCACTGCAGTCCTGCTACTGCTCTCACTTCCCGTCCTAGCCGCAGGAATCACAATACTCCTCACTGATCGTAACCTAAATACAACATTCTTTGACCCTGCAGGAGGAGGAGACCCAGTACTATACCAACACCTCTTC
>IAAST081-22|Spermestes cucullata cucullata|COI-5P|OQ272289
AACCCTATACTTAATCTTCGGCGCCTGGGCCGGAATAGTAGGTACCGCCCTAAGCCTCCTCATTCGAGCAGAGCTAGGGCAACCTGGAGCCTTACTAGGGGACGACCAAGTGTACAACGTTGTCGTCACAGCCCATGCTTTCGTAATGATTTTCTTCATGGTTATACCAATCATGATCGGAGGGTTTGGAAACTGACTAGTACCACTAATAATCGGAGCCCCAGACATAGCATTCCCACGAATAAACAACATAAGCTTCTGACTACTCCCTCCATCCTTCCTCCTGCTACTAGCATCCTCAACAGTCGAAGCAGGTGTAGGAACAGGATGAACAGTATACCCCCCACTAGCCGGTAATCTAGCCCACGCCGGAGCCTCAGTAGACCTAGCTATTTTCTCACTGCACTTAGCAGGTATTTCCTCAATCCTAGGAGCAATCAACTTTATTACAACAGCAATCAATATAAAACCACCCGCCCTATCACAATACCAAACCCCCCTATTCGTATGATCAGTCCTAATCACTGCAGTCCTGCTACTGCTCTCACTTCCCGTCCTAGCCGCAGGAATCACAATACTCCTCACTGATCGTAACCTAAATACAACATTCTTTGACCCTGCAGGAGGAGGAGACCCAGTACTATACCAACACCTCTTC
>IAAST083-22|Uraeginthus angolensis angolensis|COI-5P|OQ272241
AACCCTATACCTAATTTTCGGCGCCTGGGCCGGAATAGTAGGCACCGCCCTAAGCCTCCTCATTCGAGCAGAGCTAGGCCAACCTGGAGCCCTCCTAGGAGATGATCAAGTATACAATGTCATCGTCACAGCCCATGCCTTCGTAATAATTTTCTTTATAGTTATACCAATCATAATTGGGGGATTCGGAAACTGACTAGTTCCCCTAATAATCGGAGCCCCAGACATAGCATTCCCACGGATAAACAACATAAGCTTCTGACTCCTCCCCCCATCATTCCTCCTACTCCTAGCATCCTCAACAGTCGAAGCAGGGGTAGGAACAGGCTGAACAGTTTATCCACCACTAGCCGGAAACCTAGCCCATGCCGGAGCCTCAGTAGACCTGGCTATTTTTTCACTACACTTAGCAGGTATCTCCTCAATCCTGGGGGCAATCAACTTCATCACAACAGCAATCAACATAAAACCCCCTGCCCTATCACAATACCAAACCCCCCTATTCGTATGATCAGTCCTAATCACCGCAGTCCTACTACTCCTATCACTCCCAGTCCTAGCTGCCGGAATTACAATGCTCCTTACAGATCGCAACCTAAACACAACATTCTTCGACCCCGCAGGCGGAGGAGACCCAGTACTATACCAACACCTCTTC
>IAAST088-22|Crithagra rufobrunnea thomensis|COI-5P|OQ272265
AACCCTATACCTAATCTTCGGCGCATGAGCCGGAATGGTAGGTACCGCCCTGAGTCTCCTCATTCGAGCAGAACTAGGCCAACCCGGGACCCTCCTAGGAGACGACCAAGTCTATAACGTAATCGTCACGGCCCATGCTTTCGTAATAATCTTCTTCATAGTTATACCCATCATAATTGGAGGATTCGGAAACTGACTAGTTCCCCTAATAATCGGAGCCCCAGACATAGCATTCCCACGAATAAACAACATAAGCTTCTGACTACTACCCCCATCATTCCTCCTTCTGCTAGCATCCTCCACCGTAGAAGCAGGCGTCGGTACAGGTTGAACAGTATACCCCCCATTAGCTGGTAACCTCGCCCATGCCGGGGCCTCAGTTGACCTAGCAATCTTCTCTCTACACCTAGCCGGTATCTCCTCAATCCTAGGGGCAATCAACTTTATCACAACAGCAATCAACATAAAACCCCCTGCCCTATCACAATATCAAACCCCCCTATTTGTCTGATCAGTCCTAATTACTGCAGTACTACTACTCCTCTCTCTCCCAGTTCTCGCCGCAGGAATTACAATGCTACTTACAGACCGCAACCTCAATACCACATTCTTCGACCCCGCAGGAGGAGGCGACCCAGTACTATACCAACACCTCTTC
>IAAST090-22|Crithagra rufobrunnea thomensis|COI-5P|OQ272268
AACCCTATACCTAATCTTCGGCGCATGAGCCGGAATGGTAGGTACCGCCCTGAGTCTCCTCATTCGAGCAGAACTAGGCCAACCCGGGACCCTCCTAGGAGACGACCAAGTCTATAACGTAATCGTCACGGCCCATGCTTTCGTAATAATCTTCTTCATAGTTATACCCATCATAATTGGAGGATTCGGAAACTGACTAGTTCCCCTAATAATCGGAGCCCCAGACATAGCATTCCCACGAATAAACAACATAAGCTTCTGACTACTGCCCCCATCATTCCTCCTTCTGCTAGCATCCTCCACCGTAGAAGCAGGCGTCGGTACAGGTTGAACAGTATACCCCCCATTAGCTGGTAACCTCGCCCATGCCGGGGCCTCAGTTGACCTAGCAATCTTCTCTCTACACCTAGCCGGTATCTCCTCAATCCTAGGGGCAATCAACTTTATCACAACAGCAATCAACATAAAACCCCCTGCCCTATCACAATATCAAACCCCCCTATTTGTCTGATCAGTCCTAATTACTGCAGTACTACTACTCCTCTCTCTCCCAGTTCTCGCCGCAGGAATTACAATGCTACTTACAGACCGCAACCTCAATACCACATTCTTCGACCCCGCAGGAGGAGGCGACCCAGTACTATACCAACACCTCTTC
>IAAST092-22|Lanius newtoni|COI-5P|OQ272178
TACTCTGTACCTAATTTTCGGAGCATGAGCCGGAATGACTGGTACCGCCCTAAGCCTCCTAATTCGAGCAGAACTTGGACAACCCGGCTCCCTTTTAGGAGATGACCAAATCTACAATGTAATCGTCACAGCTCATGCTTTCGTAATAATTTTCTTCATGGTTATGCCCATTATAATCGGAGGGTTTGGAAACTGACTAGTTCCACTAATAATCGGTGCTCCGGACATAGCATTTCCACGAATGAATAACATGAGCTTCTGACTCCTTCCTCCATCATTCCTCCTATTACTAGCTTCTTCAACAGTAGAAGCGGGAGTAGGAACAGGATGAACTGTTTACCCACCATTAGCTGGTAACCTAGCCCATGCTGGAGCCTCAGTGGATCTAGCCATCTTTTCCCTACATCTAGCAGGTATCTCATCAATTCTAGGTGCAATCAACTTTATCACAACAGCAATTAACATGAAACCCCCTGCCCTATCACAGTACCAAACTCCACTATTCGTATGATCAGTACTAATTACCGCAGTACTACTCCTTCTATCCCTACCAGTACTTGCTGCCGGTATTACTATGCTCCTAACAGATCGTAACCTCAACACTACATTCTTCGACCCAGCAGGAGGGGGCGACCCAGTGTTATACCAGCACCTATTC
>IAAST094-22|Terpsiphone atrochalybeia|COI-5P|OQ272167
CACTCTGTACCTGATTTTCGGTGCATGAGCCGGAATAGTAGGTACCGCCCTAAGCCTTCTCATTCGAGCAGAACTAGGCCAACCAGGCGCTCTACTGGGAGACGACCAAATCTACAATGTAGTAGTTACAGCCCATGCTTTCGTGATAATCTTCTTCATAGTTATACCTATTATAATTGGAGGGTTTGGTAACTGACTAGTCCCCCTAATAATCGGAGCCCCAGACATAGCATTCCCACGAATAAACAACATAAGCTTCTGACTACTTCCTCCATCATTCCTACTTCTTCTAGCTTCTTCAACAGTAGAAGCAGGAGCAGGGACAGGATGAACTGTTTACCCACCACTAGCTGGTAACCTAGCCCATGCCGGGGCCTCAGTTGACCTGGCCATCTTCTCCCTACACCTAGCAGGTATCTCCTCCATCCTCGGAGCAATTAACTTCATCACAACGGCAATTAACATAAAACCACCTGCCCTGTCACAATATCAAACACCCCTATTTGTATGATCAGTACTAATTACCGCAGTACTGCTCCTCCTCTCTCTACCTGTACTCGCTGCCGGAATCACTATGCTACTCACAGACCGCAACCTAAACACCACATTCTTCGACCCAGCAGGGGGAGGAGATCCAGTACTATACCAGCACCTATTC
>IAAST095-22|Terpsiphone atrochalybeia|COI-5P|OQ272146
CACTCTGTACCTGATTTTCGGTGCATGAGCCGGAATAGTAGGTACCGCCCTAAGCCTTCTCATTCGAGCAGAACTAGGCCAACCAGGCGCTCTACTGGGAGACGACCAAATCTACAATGTAGTAGTTACAGCCCATGCTTTCGTGATAATCTTCTTCATAGTTATACCTATTATAATTGGAGGGTTTGGTAACTGACTAGTCCCCCTAATAATCGGAGCCCCAGACATAGCATTCCCACGAATAAACAACATAAGCTTCTGACTACTTCCTCCATCATTCCTACTTCTTCTAGCTTCTTCAACAGTAGAAGCAGGAGCAGGGACAGGATGAACTGTTTACCCACCACTAGCTGGTAACCTAGCCCATGCCGGGGCCTCAGTTGACCTGGCCATCTTCTCCCTACACCTAGCAGGTATCTCCTCCATCCTCGGAGCAATTAACTTCATCACAACGGCAATTAACATAAAACCACCTGCCCTGTCACAATATCAAACACCCCTATTTGTATGATCAGTACTAATTACCGCAGTACTGCTCCTCCTCTCTCTACCTGTACTCGCTGCCGGAATCACTATGCTACTCACAGACCGCAACCTAAACACCACATTCTTCGACCCAGCAGGGGGAGGAGATCCAGTACTATACCAGCACCTATTC
>IAAST100-22|Anabathmis newtonii|COI-5P|OQ272270
AACCCTCTACCTAATCTTTGGCGCATGAGCCGGAATAGTGGGCACCGCTCTAAGCCTCCTAATTCGAGCAGAGCTTGGACAACCCGGGGCCCTTCTAGGAGACGACCAAATTTATAATGTGGTCGTCACAGCCCATGCCTTTGTAATAATTTTCTTCATAGTTATACCGATCATAATCGGAGGGTTTGGAAACTGACTAGTGCCCCTAATAATCGGAGCCCCAGACATAGCATTCCCCCGAATGAATAATATGAGCTTCTGACTACTACCCCCATCCTTCCTTCTACTACTGGCCTCCTCTACAGTTGAAGCAGGAGTAGGAACCGGTTGAACAGTCTACCCACCCCTGGCCGGCAACCTAGCCCATGCCGGGGCATCAGTAGACCTAGCCATCTTCTCCCTCCACCTAGCCGGAATCTCCTCAATTCTAGGAGCAATTAACTTTATCACAACAGCAGTCAACATAAAACCACCTGCTTTATCACAATACCAAACCCCTCTCTTTGTCTGATCCGTACTAATCACTGCAGTCCTCCTACTCCTATCCCTCCCCGTCTTAGCCGCCGGAATCACCATGCTACTAACAGACCGAAACCTAAACACAACATTCTTCGACCCTGCAGGCGGGGGAGATCCAGTCCTATACCAACATCTCTTC
>IAAST101-22|Anabathmis newtonii|COI-5P|OQ272176
AACCCTCTACCTAATCTTTGGCGCATGAGCCGGAATAGTGGGCACCGCTCTAAGCCTCCTAATTCGAGCAGAGCTTGGACAACCCGGGGCCCTTCTAGGAGACGACCAAATTTATAATGTGGTCGTCACAGCCCATGCCTTTGTAATAATTTTCTTCATAGTTATACCGATCATAATCGGAGGGTTTGGAAACTGACTAGTGCCCCTAATAATCGGAGCCCCAGACATAGCATTCCCCCGAATGAATAATATGAGCTTCTGACTACTACCCCCATCCTTCCTTCTACTACTGGCCTCCTCTACAGTTGAAGCAGGAGTAGGAACCGGTTGAACAGTCTACCCACCCCTGGCCGGCAACCTAGCCCATGCCGGGGCATCAGTAGACCTAGCCATCTTCTCCCTCCACCTAGCCGGAATCTCCTCAATTCTAGGAGCAATTAACTTTATCACAACAGCAGTCAACATAAAACCACCTGCTTTATCACAATACCAAACCCCTCTCTTTGTCTGATCCGTACTAATCACTGCAGTCCTCCTACTCCTATCCCTCCCCGTCTTAGCCGCCGGAATCACCATGCTACTAACAGACCGAAACCTAAACACAACATTCTTCGACCCTGCAGGCGGGGGAGATCCAGTCCTATACCAACATCTCTTC
>IAAST102-22|Anabathmis newtonii|COI-5P|OQ272288
AACCCTCTACCTAATCTTTGGCGCATGAGCCGGAATAGTGGGCACCGCTCTAAGCCTCCTAATTCGAGCAGAGCTTGGACAACCCGGGGCCCTTCTAGGAGACGACCAAATTTATAATGTGGTCGTCACAGCCCATGCCTTTGTAATAATTTTCTTCATAGTTATACCGATCATAATCGGAGGGTTTGGAAACTGACTAGTGCCCCTAATAATCGGAGCCCCAGACATAGCATTCCCCCGAATGAATAATATGAGCTTCTGACTACTACCCCCATCCTTCCTTCTACTACTGGCCTCCTCTACAGTTGAAGCAGGAGTAGGAACCGGTTGAACAGTCTACCCACCCCTGGCCGGCAACCTAGCCCATGCCGGGGCATCAGTAGACCTAGCCATCTTCTCCCTCCACCTAGCCGGAATCTCCTCAATTCTAGGAGCAATTAACTTTATCACAACAGCAGTCAACATAAAACCACCTGCTTTATCACAATACCAAACCCCTCTCTTTGTCTGATCCGTACTAATCACTGCAGTCCTCCTACTCCTATCCCTCCCCGTCTTAGCCGCCGGAATCACCATGCTACTAACAGACCGAAACCTAAACACAACATTCTTCGACCCTGCAGGCGGGGGAGATCCAGTCCTATACCAACATCTCTTC
>IAAST103-22|Dreptes thomensis|COI-5P|OQ272240
AACCCTATACCTAATCTTCGGCGCATGAGCCGGAATGGTAGGCACCGCCCTAAGCCTTCTCATCCGAGCAGAACTAGGACAACCAGGGGCCCTCCTAGGAGACGACCAAATCTACAACGTAGTTGTCACAGCTCATGCTTTCGTAATAATCTTCTTCATGGTCATACCAATCATAATCGGAGGGTTCGGAAACTGACTGGTACCCCTAATGATCGGAGCCCCAGACATAGCATTCCCCCGAATGAACAATATAAGCTTCTGACTACTACCCCCATCCTTCCTACTCCTACTAGCCTCTTCCACAGTCGAAGCAGGGGTAGGGACAGGATGAACAGTATACCCTCCCCTAGCTGGCAACCTAGCCCATGCCGGAGCGTCAGTAGACCTGGCTATCTTCTCGCTACACCTGGCCGGTATCTCATCAATCCTAGGGGCAATCAACTTCATCACAACAGCAATCAACATAAAACCCCCTGCCCTATCACAATACCAGACACCCCTCTTCGTTTGATCCGTCCTAATCACAGCAGTCCTCCTTCTACTGTCCCTCCCCGTCCTCGCTGCTGGAATCACCATGCTACTAACAGACCGCAACCTAAACACGACATTCTTCGACCCTGCAGGCGGGGGAGACCCTGTTCTATACCAGCATCTCTTC
>IAAST105-22|Dreptes thomensis|COI-5P|OQ272168
AACCCTATACCTAATCTTCGGCGCATGAGCCGGAATGGTAGGCACCGCCCTAAGCCTTCTCATCCGAGCAGAACTAGGACAACCAGGGGCCCTCCTAGGAGACGACCAAATCTACAACGTAGTTGTCACAGCTCATGCTTTCGTAATAATCTTCTTCATGGTCATACCAATCATAATCGGAGGGTTCGGAAACTGACTGGTACCCCTAATGATCGGAGCCCCAGACATAGCATTCCCCCGAATAAACAATATAAGCTTCTGACTACTACCCCCATCCTTCCTACTCCTACTAGCCTCTTCCACAGTCGAAGCAGGGGTAGGGACAGGATGAACAGTATACCCTCCCCTAGCTGGCAACCTAGCCCATGCCGGAGCGTCAGTAGACCTGGCTATCTTCTCGCTACACCTGGCCGGTATCTCATCAATCCTAGGGGCAATCAACTTCATCACAACAGCAATCAACATAAAACCCCCTGCCCTATCACAATACCAGACACCCCTCTTCGTTTGATCCGTCCTAATCACAGCAGTCCTCCTTCTACTGTCCCTCCCCGTCCTCGCTGCTGGAATCACCATGCTACTAACAGACCGCAACCTAAACACGACATTCTTCGACCCTGCAGGCGGGGGAGACCCTGTTCTATACCAGCATCTCTTC
>IAAST107-22|Oriolus crassirostris|COI-5P|OQ272141
GACCCTATACCTAATTTTCGGCGCATGAGCTGGTATAGTTGGTACCTCTCTAAGCCTCCTCATTCGAGCAGAGCTAGGACAACCCGGTGCTTTATTAGGAGACGACCAAATCTACAACGTAGTAGTCACAGCCCACGCCTTCGTAATAATCTTCTTTATAGTAATGCCAATTATAATCGGAGGATTCGGCAACTGACTAGTCCCCCTAATAATCGGAGCCCCAGACATAGCATTCCCTCGAATAAACAACATAAGCTTCTGACTACTACCTCCATCTTTTCTTCTCCTCATGGCCTCCTCAACAGTAGAAGCAGGAGTTGGCACAGGATGAACTGTATATCCCCCACTAGCCGGTAACCTAGCCCATGCCGGAGCTTCAGTGGACCTGGCTATCTTCTCACTCCACCTAGCAGGCATCTCTTCTATTCTCGGAGCAATCAACTTCATTACCACGGCAATCAACATAAAACCACCTGCCCTGTCACAATATCAAACTCCACTATTCGTATGATCAGTGCTAATCACAGCCGTACTCCTACTCCTCTCTCTTCCAGTCCTAGCCGCTGGCATCACAATGCTACTCACAGATCGCAACCTCAACACCACATTCTTCGACCCAGCAGGAGGAGGAGATCCAGTGCTATACCAACATCTATTC
>IAAST108-22|Oriolus crassirostris|COI-5P|OQ272162
GACCCTATACCTAATTTTCGGCGCATGAGCTGGTATAGTTGGTACCTCTCTAAGCCTCCTCATTCGAGCAGAGCTAGGACAACCCGGTGCTTTATTAGGAGACGACCAAATCTACAACGTAGTAGTCACAGCCCACGCCTTCGTAATAATCTTCTTTATAGTAATGCCAATTATAATCGGAGGATTCGGCAACTGACTAGTCCCCCTAATAATCGGAGCCCCAGACATAGCATTCCCTCGAATAAACAACATAAGCTTCTGACTACTACCTCCATCTTTCCTTCTCCTCATGGCCTCCTCAACAGTAGAAGCAGGAGTTGGCACAGGATGAACTGTATATCCCCCACTAGCCGGTAACCTAGCCCATGCCGGAGCTTCAGTGGACCTGGCTATCTTCTCACTCCACCTAGCAGGCATCTCTTCTATTCTCGGAGCAATCAACTTCATTACCACGGCAATCAACATAAAACCACCTGCCCTGTCACAATATCAAACTCCACTATTCGTATGATCAGTGCTAATCACAGCCGTACTCCTACTCCTCTCTCTTCCAGTCCTAGCCGCTGGCATCACAATGCTACTCACAGATCGCAACCTCAACACCACATTCTTCGACCCAGCAGGAGGAGGAGATCCAGTGCTATACCAACATCTATTC
>IAAST111-22|Euplectes albonotatus asymmetrurus|COI-5P|OQ272201
AACCCTATACCTAATCTTCGGCGCATGAGCCGGAATGGTAGGAACCGCCCTAAGTCTCCTCATTCGAGCAGAATTAGGACAACCCGGAGCTCTACTGGGGGACGACCAAATCTACAATGTAGTCGTCACAGCCCATGCCTTCGTAATAATCTTCTTCATAGTGATACCAATTATAATTGGAGGATTCGGAAATTGACTAGTTCCCCTAATAATTGGAGCCCCAGACATAGCATTTCCACGAATAAACAACATAAGCTTCTGACTACTCCCTCCATCCTTCCTCTTACTTCTAGCTTCCTCCACAGTCGAAGCAGGAGTAGGAACAGGATGAACTGTGTACCCACCGCTAGCTGGAAACTTAGCCCACGCCGGGGCTTCAGTTGACTTAGCCATCTTCTCTCTACACCTAGCAGGTATCTCCTCCATCCTAGGGGCTATCAACTTCATCACAACAGCAATCAACATAAAACCCCCTGCCCTGTCCCAATACCAAACCCCACTGTTCGTATGATCAGTTCTAATTACTGCAGTTCTCCTACTTCTGTCCCTCCCAGTTCTCGCCGCCGGGATCACAATGCTTTTAACAGACCGCAACCTAAATACCACATTTTTCGATCCCGCCGGGGGAGGAGACCCTATCCTATACCAACATCTCTTC
>IAAST113-22|Euplectes aureus|COI-5P|OQ272225
AACCCTATACCTAATTTTCGGTGCATGAGCCGGAATGGTAGGAACCGCCCTAAGCCTCCTCATCCGAGCAGAACTAGGACAACCCGGAGCCCTCCTGGGAGACGACCAAATCTACAACGTAGTCGTTACAGCCCATGCCTTTGTAATAATCTTCTTCATAGTTATACCAATTATAATCGGAGGGTTTGGAAACTGATTAGTCCCTCTGATAATCGGAGCCCCAGACATAGCATTCCCACGAATAAACAACATAAGCTTCTGACTACTCCCCCCATCCTTCCTCCTACTACTAGCCTCCTCCACAGTTGAAGCAGGGGTAGGGACAGGCTGAACCGTCTACCCCCCACTAGCCGGGAACCTAGCTCATGCCGGAGCCTCTGTCGACCTGGCTATTTTCTCCCTGCACCTAGCAGGCATCTCCTCCATCCTAGGGGCAATCAACTTTATCACAACAGCAATCAACATAAAACCCCCTGCCCTCTCACAATATCAAACCCCCCTGTTCGTATGATCAGTCCTAATTACTGCAGTCCTCCTACTTCTGTCTCTTCCAGTTCTCGCCGCCGGGATCACAATACTACTAACAGACCGAAACCTAAATACCACATTTTTCGACCCCGCCGGAGGAGGAGACCCCATCCTATACCAACACCTCTTC
>IAAST114-22|Euplectes aureus|COI-5P|OQ272247
AACCCTATACCTAATTTTCGGTGCATGAGCCGGAATGGTAGGAACCGCCCTAAGCCTCCTCATCCGAGCAGAACTAGGACAACCCGGAGCCCTCCTGGGAGACGACCAAATCTACAACGTAGTCGTTACAGCCCATGCCTTTGTAATAATCTTCTTCATAGTTATACCAATTATAATCGGAGGGTTTGGAAACTGATTAGTCCCTCTGATAATCGGAGCCCCAGATATAGCATTCCCACGAATAAACAACATAAGCTTCTGACTACTCCCCCCATCCTTCCTCCTACTACTAGCCTCCTCCACAGTTGAAGCAGGGGTAGGGACAGGCTGAACCGTCTACCCCCCACTAGCCGGGAACCTAGCTCATGCCGGAGCCTCTGTCGACCTGGCTATTTTCTCCCTGCACCTAGCAGGCATCTCCTCCATCCTAGGGGCAATCAACTTTATCACAACAGCAATCAACATAAAACCCCCTGCCCTCTCACAATATCAAACCCCCCTGTTCGTATGATCAGTCCTAATTACTGCAGTCCTCCTACTTCTGTCTCTTCCAGTTCTCGCCGCCGGGATCACAATACTACTAACAGACCGAAACCTAAATACCACATTTTTCGACCCCGCCGGAGGAGGAGACCCCATCCTATACCAACACCTCTTC
>IAAST115-22|Euplectes aureus|COI-5P|OQ272287
AACCCTATACCTAATTTTCGGTGCATGAGCCGGAATGGTAGGAACCGCCCTAAGCCTCCTCATCCGAGCAGAACTAGGACAACCCGGAGCCCTCCTGGGAGACGACCAAATCTACAACGTAGTCGTTACAGCCCATGCCTTTGTAATAATCTTCTTCATAGTTATACCAATTATAATCGGAGGGTTTGGAAACTGATTAGTCCCTCTGATAATCGGAGCCCCAGACATAGCATTCCCACGAATAAACAACATAAGCTTCTGACTACTCCCCCCATCCTTCCTCCTACTACTAGCCTCCTCCACAGTTGAAGCAGGGGTAGGGACAGGCTGAACCGTCTACCCCCCACTAGCCGGGAACCTAGCTCATGCCGGAGCCTCTGTCGACCTGGCTATTTTCTCCCTGCACCTAGCAGGCATCTCCTCCATCCTAGGGGCAATCAACTTTATCACAACAGCAATCAACATAAAACCCCCTGCCCTCTCACAATATCAAACCCCCCTGTTCGTATGATCAGTCCTAATTACTGCAGTCCTCCTACTTCTGTCTCTTCCAGTTCTCGCCGCCGGGATCACAATACTACTAACAGACCGAAACCTAAATACCACATTTTTCGACCCCGCCGGAGGAGGAGACCCCATCCTATACCAACACCTCTTC
>IAAST116-22|Euplectes hordeaceus hordeaceus|COI-5P|OQ272164
AACCCTATACCTAATCTTCGGCGCATGAGCCGGGATGGTAGGAACCGCCCTAAGCCTCCTTATTCGAGCAGAACTAGGACAACCTGGAGCCCTACTAGGAGACGACCAAATCTACAATGTAGTTGTCACAGCCCATGCTTTCGTAATAATCTTCTTCATAGTGATACCAATTATAATTGGAGGATTCGGAAATTGACTAGTCCCCCTAATAATTGGAGCCCCAGATATAGCATTCCCACGAATAAATAATATAAGCTTCTGACTACTACCTCCATCCTTCCTCCTACTCCTAGCTTCCTCCACAGTTGAAGCAGGAGTAGGAACAGGTTGAACCGTGTACCCACCACTAGCCGGAAATCTGGCCCACGCTGGAGCTTCAGTAGACCTAGCCATCTTCTCCCTACACCTAGCAGGTATCTCCTCCATCCTAGGGGCTATCAACTTCATCACAACAGCAATCAATATAAAACCCCCTGCCCTATCACAATATCAAACCCCACTGTTCGTCTGATCAGTCCTAATTACTGCAGTTCTCCTACTTCTGTCCCTCCCAGTTCTCGCCGCCGGGATCACAATGCTTCTAACAGACCGCAACCTAAATACTACATTTTTCGACCCCGCCGGGGGAGGAGATCCCATCCTATACCAGCATCTCTTC
>IAAST119-22|Ploceus cucullatus nigriceps|COI-5P|OQ272273
GACCCTATACCTAATCTTCGGCGCATGAGCCGGAATGGTAGGAACCGCCCTAAGCCTCCTCATTCGGGCAGAACTAGGCCAACCTGGAGCTCTTCTAGGAGACGACCAAATTTACAACGTGGTAGTCACAGCCCATGCCTTCGTAATGATCTTCTTCATAGTCATACCCATTATAATCGGGGGGTTCGGAAACTGACTAGTCCCCCTAATAATTGGAGCCCCAGACATAGCATTCCCACGAATAAATAACATAAGCTTCTGACTCCTTCCCCCATCCTTCCTCCTACTACTAGCCTCCTCCACAGTAGAAGCAGGAGTAGGAACAGGATGAACCGTATATCCCCCACTAGCTGGCAATTTAGCACACGCGGGGGCCTCCGTAGATTTAGCTATCTTCTCCCTACATCTTGCAGGTATCTCTTCAATCCTAGGAGCAATCAACTTCATCACAACAGCAATCAACATAAAACCTCCCGCCCTATCACAATACCAAACCCCCCTATTCGTCTGATCAGTGCTTATCACTGCAGTTCTCCTACTTCTATCCCTTCCAGTGCTCGCCGCCGGAATCACAATACTACTAACAGACCGCAACCTCAACACTACATTCTTCGACCCCGCGGGAGGAGGAGACCCAATCCTGTACCAACACCTGTTC
>IAAST121-22|Ploceus cucullatus nigriceps|COI-5P|OQ272251
GACCCTATACCTAATCTTCGGCGCATGAGCCGGAATGGTAGGAACCGCCCTAAGCCTCCTCATTCGGGCAGAACTAGGCCAACCTGGAGCTCTTCTAGGAGACGACCAAATTTACAACGTGGTAGTCACAGCCCATGCCTTCGTAATGATCTTCTTCATAGTCATACCCATTATAATCGGGGGGTTCGGAAACTGACTAGTCCCCCTAATAATTGGAGCCCCAGACATAGCATTCCCACGAATAAATAACATAAGCTTCTGACTCCTTCCCCCATCCTTCCTCCTACTACTAGCCTCCTCCACAGTAGAAGCAGGAGTAGGAACAGGATGAACCGTATATCCCCCACTAGCTGGCAATTTAGCACACGCGGGGGCCTCCGTAGATTTAGCTATCTTCTCCCTACATCTTGCAGGTATCTCTTCAATCCTAGGAGCAATCAACTTCATCACAACAGCAATCAACATAAAACCTCCCGCCCTATCACAATACCAAACCCCCCTATTCGTCTGATCAGTGCTTATCACTGCAGTTCTCCTACTTCTATCCCTTCCAGTGCTCGCCGCCGGAATCACAATACTACTAACAGACCGCAACCTCAACACTACATTCTTCGACCCCGCGGGAGGAGGAGACCCAATCCTGTACCAACACCTGTTC
>IAAST122-22|Ploceus grandis|COI-5P|OQ272264
TACCCTATACCTAATTTTCGGTGCATGAGCCGGAATGGTAGGAACCGCCCTAAGCCTCCTCATTCGGGCAGAACTAGGCCAACCCGGAGCTTTACTGGGAGACGACCAAATCTATAACGTGGTAGTCACGGCCCATGCCTTCGTAATGATCTTCTTCATAGTCATGCCAATCATAATTGGGGGGTTCGGAAACTGACTAGTCCCCCTAATAATTGGAGCCCCAGACATAGCATTCCCACGAATAAATAACATAAGCTTCTGACTTCTTCCTCCATCCTTCCTCCTACTACTAGCCTCTTCCACAGTAGAAGCAGGAGCAGGAACAGGATGAACCGTATACCCCCCACTAGCTGGAAATCTAGCACACGCGGGGGCTTCCGTAGACCTAGCTATCTTCTCCCTACATCTTGCAGGAATCTCTTCAATCCTAGGGGCAATCAACTTCATCACAACAGCAATCAACATAAAACCCCCTGCCCTGTCACAGTATCAAACCCCACTATTCGTCTGATCAGTACTCATCACTGCAGTTCTCCTACTCCTGTCCCTTCCAGTTCTCGCCGCCGGAATCACAATACTACTAACAGATCGCAACCTCAACACCACATTCTTCGACCCTGCAGGAGGAGGAGACCCAATCCTATACCAACACCTCTTC
>IAAST129-22|Ploceus velatus|COI-5P|OQ272291
TACCCTATACCTAATTTTCGGCGCGTGAGCCGGAATGGTAGGAACCGCCCTAAGCCTTCTCATTCGGGCAGAACTAGGCCAACCTGGTGCTCTACTAGGAGACGACCAAATCTACAACGTAGTGGTCACAGCTCATGCCTTCGTAATGATTTTCTTCATAGTCATACCAATCATAATCGGAGGATTTGGAAACTGACTAGTCCCCCTAATAATTGGGGCCCCCGACATAGCATTCCCACGAATAAACAACATAAGCTTCTGACTACTGCCTCCATCCTTCCTCCTACTACTAGCCTCTTCCACAGTAGAGGCAGGAGTAGGAACAGGGTGAACCGTATACCCCCCACTAGCCGGCAATCTAGCACACGCGGGGGCCTCCGTAGATTTAGCTATTTTCTCCCTACATCTTGCAGGTATCTCTTCAATCCTAGGGGCGATCAACTTCATCACAACAGCAATCAACATAAAACCTCCTGCCCTATCACAATACCAAACTCCACTATTCGTATGATCAGTGCTTATTACTGCAGTTCTCCTGCTTCTGTCCCTTCCAGTTCTCGCCGCCGGGATCACAATACTACTAACAGACCGCAACCTCAATACTACATTCTTCGACCCCGCAGGAGGAGGGGACCCAATCCTGTACCAACACCTATTC
>IAAST135-22|Paragallinula angulata|COI-5P|OQ272152
AACACTCTACCTAATCTTCGGTGCCTGAGCCGGCATAATCGGCACCGCCCTCAGCCTGCTTATCCGAGCAGAACTAGGCCAGCCCGGCAGCCTCTTAGGGGATGACCAAATCTACAATGTAATCGTAACCGCCCATGCCTTCGTAATAATTTTTTTTATAGTAATACCAATTATAATTGGAGGTTTCGGCAACTGACTAGTACCCCTAATAATCGGAGCCCCAGACATAGCATTTCCACGCATAAACAACATAAGCTTCTGACTCCTTCCCCCCTCCTTCCTACTACTCCTAGCATCATCTACAGTAGAAGCAGGAGCGGGTACAGGCTGAACAGTCTACCCACCTCTAGCCGGCAATCTAGCCCACGCAGGCGCATCAGTAGACCTAGCTATCTTCTCCCTTCACCTAGCAGGTGTCTCATCCATCCTAGGTGCCATCAACTTCATTACAACAGCCATCAACATAAAACCTCCCGCCCTATCCCAATACCAAACCCCTTTATTCGTATGATCTGTCCTCATCACCGCTGTCTTACTACTACTCTCCCTGCCCGTTCTTGCCGCTGGCATTACTATACTACTAACCGACCGAAATCTAAACACCACATTCTTTGACCCAGCCGGGGGAGGTGACCCCATTCTATACCAACACCTCTTC
>IAAST136-22|Otus hartlaubi|COI-5P|OQ272206
CACCCTGTATCTAATCTTTGGGGCCTGAGCCGGAATAGTTGGCACCGCCCTCAGCCTACTCATTCGAGCTGAACTCGGCCAACCAGGGACACTACTGGGCGACGATCAGATCTACAATGTAATCGTCACTGCCCATGCCTTCGTAATAATCTTCTTCATAGTTATACCTGTTATGATCGGAGGATTTGGAAATTGACTGGTCCCACTAATAATCGGAGCCCCAGACATGGCCTTCCCACGCATAAACAACATAAGCTTCTGACTACTACCACCATCCTTCCTACTCCTCCTAGCCTCCTCTACAGTAGAAGCAGGAGCAGGCACAGGATGAACCGTTTACCCCCCTCTAGCTGGCAACCTAGCTCACGCCGGGGCCTCAGTAGATTTAGCCATCTTCTCACTTCACTTGGCCGGGGTGTCCTCCATCCTAGGGGCAATCAACTTTATCACCACCATCATCAACATAAAACCCCCATCTCTATCCCAATATCAAACCCCCCTATTTGTCTGATCTGTACTCATCACCGCCATTCTATTACTCCTCTCACTCCCAGTTCTTGCTGCAGGCATCACTATACTATTAACCGACCGTAACCTAAACACCACATTCTTCGATCCTGCTGGAGGAGGAGATCCAGTTCTATATCAACACCTATTC
>IAAST139-22|Onychognathus fulgidus fulgidus|COI-5P|OQ272252
TACCCTATACCTAATCTTCGGCGCATGAGCCGGGATGGTAGGTACCGCCCTAAGCCTCCTCATCCGAGCAGAACTAGGCCAACCAGGCGCTCTACTAGGAGACGACCAGGTCTACAACGTGATCGTAACAGCTCATGCTTTCGTAATAATCTTCTTTATGGTTATACCAATCATGATTGGAGGCTTCGGAAACTGACTAGTCCCCCTAATAATTGGAGCCCCAGACATGGCATTCCCCCGAATAAACAACATAAGCTTCTGACTACTTCCCCCATCCTTCCTGCTACTCCTAGCCTCCTCTACAGTTGAAGCAGGAGTAGGAACAGGATGAACCGTATACCCACCTCTAGCTGGCAACCTCGCCCACGCAGGAGCCTCAGTAGACCTAGCCATCTTCTCCCTCCACCTAGCGGGAATCTCATCCATCCTAGGAGCCATCAACTTCATCACGACCGCAATCAATATAAAACCCCCTGCCCTATCACAATATCAAACTCCCCTATTCGTATGATCAGTACTAATCACCGCAGTACTACTCCTACTATCCCTCCCTGTACTTGCCGCTGGTATCACTATACTCCTAACAGATCGCAATCTCAATACCACTTTCTTCGACCCCGCAGGAGGAGGAGACCCAGTACTATACCAACACCTCTTC
>IAAST143-22|Turdus olivaceofuscus|COI-5P|OQ272248
CACTCTCTACCTGATCTTCGGCGCATGAGCCGGAATGGTAGGTACTGCCCTAAGCCTCCTCATCCGAGCAGAACTAGGCCAACCAGGTGCCTTACTAGGCGACGACCAAATCTACAACGTAGTCGTCACTGCCCATGCTTTCGTAATAATTTTCTTCATAGTTATACCAATTATGATCGGAGGGTTCGGAAACTGACTAGTCCCCCTAATAATCGGAGCCCCAGACATAGCATTCCCCCGAATAAACAACATAAGCTTTTGACTCCTCCCCCCATCCTTCCTCCTCCTCCTAGCCTCCTCTACAGTAGAAGCTGGAGCAGGAACAGGTTGAACTGTCTACCCTCCCCTCGCCGGCAACCTAGCACACGCGGGGGCCTCAGTAGACTTAGCCATCTTCTCCCTACACTTAGCAGGAATCTCCTCAATCCTAGGAGCCATCAACTTCATCACAACAGCAATCAACATAAAACCGCCTGCCCTCTCACAATACCAAACCCCTCTATTCGTCTGATCAGTCCTAATCACTGCAGTACTACTCCTACTATCCCTACCCGTCCTCGCCGCTGGCATCACCATGCTCCTCACTGACCGTAACCTAAACACTACCTTCTTTGACCCGGCAGGAGGAGGGGACCCAGTACTATACCAACACCTCTTC
>IAAST144-22|Turdus olivaceofuscus|COI-5P|OQ272245
CACTCTCTACCTGATCTTCGGCGCATGAGCCGGAATGGTAGGTACTGCCCTAAGCCTCCTCATCCGAGCAGAACTAGGCCAACCAGGTGCCTTACTAGGCGACGACCAAATCTACAACGTAGTCGTCACTGCCCATGCTTTCGTAATAATTTTCTTCATAGTTATACCAATTATGATCGGAGGGTTCGGAAACTGACTAGTCCCCCTAATAATCGGAGCCCCAGACATAGCATTCCCCCGAATAAACAACATAAGCTTTTGACTCCTCCCCCCATCCTTCCTCCTCCTCCTAGCCTCCTCTACAGTAGAAGCTGGAGCAGGAACAGGTTGAACTGTCTACCCTCCCCTCGCCGGCAACCTAGCACACGCGGGGGCCTCAGTAGACTTAGCCATCTTCTCCCTACACTTAGCAGGAATCTCCTCAATCCTAGGAGCCATCAACTTCATCACAACAGCAATCAACATAAAACCGCCTGCCCTCTCACAATACCAAACCCCTCTATTCGTCTGATCAGTCCTAATCACTGCAGTACTACTCCTACTATCCCTACCCGTCCTCGCCGCTGGCATCACCATGCTCCTCACTGACCGTAACCTAAACACTACCTTCTTTGACCCGGCAGGAGGAGGGGACCCAGTACTATACCAACACCTCTTC
>IAAST146-22|Zosterops feae|COI-5P|OQ272156
TACTCTATATCTAATCTTCGGCGCATGAGCCGGAATAGTAGGTACCGCCCTAAGCCTCCTCATTCGAGCAGAACTGGGCCAACCAGGTGCCCTCCTGGGAGACGACCAAGTTTATAATGTAATCGTCACAGCCCATGCTTTCGTAATAATCTTCTTCATAGTAATACCAATTATAATCGGAGGATTCGGAAACTGACTAGTCCCCCTAATGATTGGAGCTCCAGACATGGCATTCCCTCGAATAAATAATATAAGCTTCTGACTACTCCCCCCATCATTCCTACTACTACTAGCCTCTTCCACAGTAGAAGCCGGAGTGGGTACAGGATGAACTGTATATCCCCCTCTAGCTGGCAACCTCGCCCACGCGGGAGCTTCAGTTGACCTAGCTATCTTCTCCCTACACCTAGCGGGTATCTCATCTATTCTAGGGGCAATCAACTTTATCACCACAGCAATCAACATAAAACCACCCGCCCTATCACAATACCAAACTCCCCTATTCGTTTGATCAGTACTAATCACCGCAGTCCTACTCCTCCTATCCCTACCCGTACTTGCTGCAGGTATTACAATGCTACTCACCGACCGTAACCTAAACACCACCTTCTTTGACCCAGCAGGAGGAGGAGACCCAGTACTATATCAACATCTTTTC
>IAAST149-22|Zosterops lugubris|COI-5P|OQ272202
TACTCTATATCTAATCTTCGGCGCATGAGCCGGAATAGTAGGTACCGCCCTAAGCCTCCTCATTCGAGCAGAACTGGGCCAACCAGGTGCCCTTCTGGAAGACGACCAAGTTTATAATGTAATCGTCACAGCCCATGCTTTTGTAATAATCTTCTTCATAGTAATACCAATTATAATCGGAGGATTCGGAAACTGACTAGTCCCCCTAATGATTGGGGCTCCAGACATGGCATTCCCCCGAATAAATAATATAAGCTTCTGACTACTCCCCCCATCATTCCTACTACTACTAGCCTCCTCCACAGTAGAAGCCGGAGTGGGTACAGGATGAACTGTATATCCCCCTCTAGCTGGCAACCTCGCCCACGCGGGAGCTTCAGTTGACCTAGCTATCTTCTCCCTACACCTGGCGGGTATCTCATCTATTCTAGGAGCAATCAACTTTATCACCACAGCAATCAACATAAAACCACCCGCCCTATCACAATACCAAACTCCCCTATTCGTTTGATCAGTACTAATCACCGCAGTCCTACTCCTCCTATCCCTACCCGTACTTGCCGCAGGTATTACAATACTACTCACCGACCGTAACCTAAACACCACCTTCTTTGACCCAGCAGGAGGAGGAGACCCAGTACTATATCAACATCTTTTC
>IAAST151-22|Terpsiphone smithii|COI-5P|OQ272197
CACTCTGTACCTGATTTTCGGTGCATGAGCCGGAATGGTAGGTACCGCCCTAAGCCTTCTTATTCGAGCAGAACTAGGCCAACCAGGCGCTCTACTGGGAGACGACCAAATCTACAATGTAGTAGTTACAGCCCACGCTTTCGTGATAATCTTCTTCATAGTTATACCTATTATAATTGGAGGATTTGGTAACTGACTAGTTCCCCTAATAATCGGAGCCCCAGACATAGCATTCCCACGAATAAACAACATAAGCTTCTGACTACTTCCTCCATCATTTCTACTTCTTCTAGCCTCTTCAACAGTAGAAGCAGGGGCAGGAACAGGATGAACTGTTTACCCACCACTAGCTGGTAACCTAGCCCATGCCGGGGCCTCAGTCGATCTGGCCATCTTCTCCCTGCACCTGGCAGGTATCTCTTCTATCCTTGGAGCAATCAACTTCATCACAACGGCAATTAACATAAAACCACCTGCCCTGTCACAATATCAAACACCCCTATTTGTATGATCAGTACTAATTACCGCAGTACTGCTTCTCCTCTCTCTACCTGTACTCGCTGCCGGAATCACTATGCTACTCACAGACCGCAACCTAAACACCACATTCTTTGACCCAGCAGGAGGAGGAGACCCAGTACTATACCAACACCTATTC
>IAAST154-22|Zosterops griseovirescens|COI-5P|OQ272151
TACTCTATATCTAATCTTCGGCGCATGAGCCGGAATAGTAGGTACCGCCCTAAGCCTCCTCATTCGAGCAGAACTGGGCCAACCAGGTGCCCTCCTGGGAGACGACCAAGTTTATAATGTAATCGTCACAGCCCATGCCTTTGTAATAATCTTCTTCATAGTTATACCAATTATAATCGGAGGATTCGGAAACTGACTAGTCCCCCTAATGATTGGGGCCCCAGACATAGCATTCCCCCGAATAAATAATATAAGCTTCTGACTACTCCCCCCATCATTCCTACTACTACTAGCCTCCTCCACAGTAGAAGCCGGAGTGGGTACAGGATGAACTGTATATCCCCCTCTAGCTGGCAACCTCGCCCACGCGGGAGCTTCAGTTGACCTAGCTATCTTCTCCCTACACCTGGCGGGTATCTCATCTATTCTAGGGGCAATCAACTTTATCACCACAGCAATCAACATAAAACCACCCGCCCTATCACAATACCAAACTCCCCTATTCGTTTGATCAGTACTAATCACTGCAGTCCTGCTCCTCCTATCCCTACCCGTACTTGCTGCAGGTATTACAATACTACTCACCGACCGCAACCTAAACACCACATTCTTTGACCCAGCAGGAGGAGGAGACCCAGTACTATATCAACATCTTTTC
>IAAST160-22|Columba malherbii|COI-5P|OQ272192
CACCCTATACCTTATCTTCGGCGCATGAGCAGGCATAGTCGGCACCGCTCTCAGCCTCCTCATCCGCGCAGAACTAGGGCAGCCTGGTACCCTCCTAGGAGATGACCAAATCTACAACGTAGTCGTTACAGCCCATGCCTTCGTAATAATCTTCTTCATGGTCATGCCAATCATAATCGGGGGCTTTGGAAACTGGTTAGTCCCCCTTATAATTGGTGCCCCCGACATAGCCTTTCCGCGAATAAACAACATAAGCTTCTGACTACTACCACCATCCTTCCTCCTTCTCCTAGCCTCATCCACAGTCGAAGCCGGTGCAGGAACAGGGTGAACCGTATACCCCCCACTAGCTGGTAACCTAGCCCACGCCGGAGCTTCCGTAGACCTCGCTATCTTCTCCCTCCACCTTGCTGGTGTCTCCTCCATCCTAGGAGCTATCAACTTTATCACAACTGCCATTAACATGAAACCGCCAGCCCTCTCACAATACCAAACCCCATTATTCGTATGATCAGTCCTCATCACTGCCGTCCTCCTCCTTCTATCCCTCCCAGTCCTTGCCGCCGGCATCACAATACTGCTCACAGACCGTAACCTGAACACTACCTTTTTCGATCCTGCTGGTGGTGGTGACCCAGTACTATACCAACACCTCTTC
>IAAST167-22|Zosterops ficedulinus|COI-5P|OQ272186
TACTCTATATCTAATCTTCGGCGCATGAGCCGGAATAGTAGGTACCGCCCTAAGCCTCCTCATTCGAGCAGAACTGGGCCAACCAGGTGCCCTCCTGGGAGACGACCAAGTTTATAATGTAGTCGTCACAGCCCATGCTTTCGTAATAATCTTCTTCATAGTAATACCAATTATAATCGGAGGGTTCGGAAACTGACTAGTCCCCCTAATGATTGGGGCTCCAGACATGGCATTCCCCCGAATAAATAACATAAGCTTCTGACTACTCCCCCCATCATTCCTACTACTACTAGCCTCCTCCACAGTAGAAGCCGGAGTGGGTACAGGATGAACTGTATACCCCCCTCTAGCTGGCAACCTCGCCCACGCGGGAGCTTCAGTTGACCTAGCTATCTTCTCCCTACACCTGGCGGGTATCTCATCTATTCTGGGGGCAATCAACTTTATCACCACAGCAATCAACATAAAACCACCCGCCATATCACAATACCAAACTCCCTTATTCGTTTGATCAGTACTAATCACCGCAGTCCTACTCCTCCTATCCCTACCCGTACTTGCTGCAGGTATTACAATGCTACTCACCGACCGTAACTTAAACACCACCTTCTTTGATCCAGCAGGAGGAGGAGACCCAGTACTATATCAACATCTTTTC
>IAAST173-22|Crithagra mozambica tando|COI-5P|OQ272215
AACCCTATACCTAATCTTCGGTGCATGAGCTGGTATAGTAGGCACCGCCCTAAGCCTCCTCATCCGAGCAGAACTAGGCCAACCTGGAGCCCTCCTAGGAGACGACCAAATCTATAACGTAATCGTCACGGCCCATGCTTTCGTAATAATCTTCTTCATAGTTATACCCATTATAATTGGGGGGTTCGGAAACTGACTGGTCCCCTTAATAATCGGAGCCCCAGACATAGCATTCCCACGAATAAACAACATAAGCTTCTGACTACTTCCCCCATCATTCCTCCTTCTACTAGCATCCTCCACCGTAGAAGCAGGTGTTGGTACAGGATGAACAGTATACCCCCCACTAGCTGGTAACCTAGCCCATGCTGGAGCCTCAGTTGACCTAGCAATCTTCTCCCTACACCTAGCTGGTATTTCCTCAATCCTAGGAGCAATTAACTTCATCACAACAGCAATCAACATAAAACCTCCCGCCCTATCACAATACCAAACCCCCCTATTCGTCTGATCAGTCCTAATTACTGCAGTACTACTACTCCTGTCCCTCCCAGTTCTTGCCGCAGGAATTACAATACTCCTTACAGACCGCAACCTCAACACAACATTCTTCGATCCCGCAGGAGGAGGTGACCCAGTTCTATATCAACACCTCTTT
>IAAST003-22|Corythornis cristatus nais|COI-5P|OQ272246
CACCCTGTACCTAATCTTCGGTGCGTGAGCCGGCATGATTGGCACCGCCCTAAGCTTACTCATCCGCGCAGAACTAGGTCAACCAGGTACACTCCTAGGAGATGACCAAATTTATAACGTAATTGTAACCGCCCACGCCTTCGTCATAATCTTCTTCATAGTAATACCCATCATAATCGGCGGGTTTGGAAATTGACTCGTCCCCCTAATAATCGGAGCCCCTGACATAGCATTCCCCCGCATAAACAACATAAGCTTCTGACTCCTCCCACCATCATTCCTACTACTCTTAGCATCCTCTACGGTCGAAGCAGGCGCTGGCACAGGCTGAACCGTATATCCCCCACTAGCCGGCAACCTTGCCCATGCTGGAGCTTCAGTAGACCTAGCCATTTTCTCCCTCCACCTAGCAGGAGTATCCTCCATCTTAGGGGCAATTAACTTTATTACAACTGCCACCAATATAAAACCCCCAGCCCTCTCCCAATACCAAACCCCACTTTTCGTGTGGTCCGTACTAATCACCGCTGTACTTCTCCTCCTATCGCTACCAGTCCTTGCCGCCGGCATCACAATGCTCCTAACAGACCGCAACCTAAATACCACCTTCTTTGACCCTGCTGGAGGAGGCGACCCGATCCTATACCAACACCTGTTC
>IAAST013-22|Columba larvata principalis|COI-5P|OQ272195
TACTCTATACCTAATCTTCGGTGCATGAGCCGGCATAGTTGGTACCGCACTTAGCCTCCTCATCCGTGCAGAATTAGGACAACCTGGTACCCTCCTAGGAGACGACCAAATCTACAATGTAATTGTTACAGCCCACGCCTTCGTAATAATCTTCTTTATAGTTATACCAATCATAATCGGAGGCTTCGGAAACTGACTAGTCCCCCTTATAATTGGTGCCCCCGACATAGCATTCCCACGAATAAACAACATAAGCTTCTGACTATTACCCCCATCTTTCCTCCTCCTCCTAGCCTCCTCCACAATTGAGGCCGGCGCAGGCACAGGATGAACCGTATATCCTCCCTTAGCTGGTAACCTAGCCCACGCTGGAGCCTCCGTAGACCTTGCCATCTTCTCCCTCCATCTTGCCGGTGTCTCCTCTATTCTAGGGGCTATCAACTTCATTACAACTGCTATCAACATAAAACCACCAGCCCTCTCACAATACCAAACTCCACTATTCGTGTGATCAGTCCTCATCACTGCGGTCCTTCTCTTACTATCTCTCCCAGTTCTCGCCGCCGGTATTACCATACTACTTACAGACCGAAACCTAAATACTACCTTTTTCGACCCTGCTGGCGGAGGTGACCCAGTATTATACCAACACCTCTTC
>IAAST017-22|Estrilda astrild jagoensis|COI-5P|OQ272189
AACCCTATACCTAATTTTCGGCGCCTGAGCCGGAATGGTAGGTACCGCCCTAAGCCTCCTCATCCGAGCAGAGCTAGGCCAACCCGGAGCCCTACTAGGGGACGACCAAGTATACAATGTCGTCGTCACGGCCCATGCTTTCGTGATAATTTTCTTCATAGTTATACCAATTATAATCGGAGGCTTCGGAAACTGACTTGTACCCCTAATAATCGGAGCCCCAGACATAGCATTCCCACGAATAAATAACATAAGCTTCTGACTACTCCCCCCATCCTTCCTCCTCCTACTAGCATCCTCAACGGTCGAAGCAGGGGTAGGAACAGGTTGAACAGTATACCCCCCACTAGCCGGAAACCTAGCCCACGCCGGAGCCTCAGTAGACTTAGCCATCTTCTCATTACACCTAGCAGGAATCTCCTCAATTCTAGGAGCAATCAACTTCATCACGACAGCAACCAACATAAAACCCCCTGCCCTATCACAATACCAAACCCCCCTATTCGTATGATCCGTACTAATTACCGCAGTCCTACTACTACTATCACTCCCCGTCCTAGCTGCCGGAATCACAATACTCCTAACAGACCGCAACCTAAACACAACATTCTTCGACCCCGCAGGCGGAGGAGACCCAGTACTATACCAACACCTATTC
>IAAST023-22|Crithagra rufobrunnea fradei|COI-5P|OQ272143
AACCCTATACCTAATCTTCGGCGCATGAGCCGGAATGGTAGGTACCGCCCTGAGTCTCCTCATTCGAGCAGAACTAGGCCAACCCGGGACCCTCCTAGGGGACGACCAAGTCTATAACGTAATCGTCACGGCCCATGCTTTCGTAATAATCTTCTTCATAGTTATACCCATCATAATTGGAGGATTCGGAAACTGACTAGTTCCCCTAATAATCGGAGCCCCAGACATAGCATTCCCACGAATAAACAACATAAGCTTCTGACTACTGCCTCCATCATTCCTCCTTCTGCTAGCATCCTCCACCGTAGAAGCAGGCGTCGGTACAGGCTGAACAGTATATCCCCCACTAGCTGGTAACCTAGCCCATGCCGGGGCCTCAGTTGACTTAGCAATCTTCTCTCTACACCTAGCCGGTATCTCCTCAATCCTAGGGGCAATCAACTTTATTACAACAGCAATCAACATAAAACCCCCTGCCCTATCACAATACCAAACCCCCCTATTTGTCTGATCAGTCCTAATTACTGCAGTACTACTACTCCTCTCTCTCCCAGTTCTTGCCGCAGGAATTACAATACTACTTACAGACCGCAACCTCAATACCACATTCTTCGACCCCGCAGGAGGAGGCGACCCAGTACTATACCAACACCTCTTC
>IAAST026-22|Crithagra rufobrunnea rufobrunnea|COI-5P|OQ272153
AACCCTATACCTAATCTTCGGCGCATGAGCCGGAATGGTAGGTACCGCCCTGAGTCTCCTCATTCGAGCAGAACTAGGCCAACCCGGGACCCTCCTAGGGGACGACCAAGTCTATAACGTAATCGTCACGGCCCATGCTTTCGTAATAATCTTCTTCATAGTTATACCCATCATAATTGGAGGATTCGGAAACTGACTAGTTCCCCTAATAATCGGAGCCCCAGACATAGCATTCCCACGAATAAACAACATAAGCTTCTGACTACTGCCTCCATCATTCCTCCTTCTGCTAGCATCCTCCACCGTAGAAGCAGGCGTCGGTACAGGCTGAACAGTATATCCCCCACTAGCTGGTAACCTAGCCCATGCCGGGGCCTCAGTTGACTTAGCAATCTTCTCTCTGCACCTAGCCGGTATCTCCTCAATCCTAGGGGCAATCAACTTTATTACAACAGCAATCAACATAAAACCCCCTGCCCTATCACAATACCAAACCCCCCTATTTGTCTGATCAGTCCTAATTACTGCAGTACTACTACTCCTCTCTCTCCCAGTTCTTGCCGCAGGAATTACAATACTACTTACAGACCGCAACCTCAATACCACATTCTTCGACCCCGCAGGAGGAGGCGACCCAGTACTATACCAACACCTCTTC
>IAAST028-22|Anabathmis hartlaubii|COI-5P|OQ272173
GACCCTATACCTAATCTTTGGTGCATGAGCCGGGATAGTAGGTACCGCCCTAAGCCTCCTTATCCGAGCGGAACTAGGACAACCAGGGGCCCTCCTAGGAGACGACCAGATCTACAACGTGGTCGTCACAGCCCATGCCTTCGTAATAATCTTCTTCATAGTCATACCAATCATAATCGGAGGATTTGGAAATTGACTGGTACCCATAATAATTGGAGCCCCAGACATAGCATTCCCCCGAATAAATAATATAAGCTTCTGACTACTTCCCCCATCCTTCCTACTCCTACTAGCCTCCTCCACAGTCGAAGCAGGGGTAGGAACAGGCTGAACAGTATACCCACCCCTAGCTGGCAACCTAGCCCACGCCGGGGCATCAGTAGACCTAGCCATTTTCTCACTGCATCTAGCCGGTATTTCATCAATCCTCGGGGCAATCAACTTCATCACAACAGCAATCAACATAAAACCCCCTGCCCTGTCGCAGTACCAAACACCTCTTTTCGTCTGATCCGTCCTAATCACTGCAGTACTCCTCCTCCTATCCCTCCCCGTTCTCGCTGCTGGAATCACTATACTACTAACAGACCGCAACCTCAACACAACATTCTTCGACCCCGCAGGCGGAGGAGACCCCGTCCTATACCAGCATCTGTTC
>IAAST035-22|Ploceus princeps|COI-5P|OQ272257
TACCCTATACCTAATTTTCGGCGCATGAGCCGGAATGGTAGGAACCGCCCTAAGCCTCCTCATTCGGGCAGAACTAGGCCAACCCGGAGCTTTACTGGGGGACGACCAAATCTATAACGTGGTAGTCACGGCCCATGCCTTCGTAATGATCTTCTTCATAGTCATGCCAATCATAATTGGAGGATTCGGAAACTGACTAGTCCCCCTAATAATTGGAGCCCCGGACATAGCATTCCCACGAATAAATAACATAAGCTTCTGACTTCTCCCCCCATCCTTCCTCCTACTACTAGCCTCTTCCACAGTAGAAGCAGGAGTAGGAACAGGATGAACCGTATACCCCCCACTAGCTGGAAATCTAGCACACGCGGGGGCTTCCGTAGACCTAGCTATCTTCTCCCTACACCTTGCAGGAATCTCTTCAATCCTAGGGGCAATCAACTTCATCACAACAGCAATCAACATAAAACCCCCTGCCCTATCGCAGTATCAAACCCCACTATTCGTCTGATCAGTACTCATCACTGCAGTTCTCCTACTCCTATCCCTTCCAGTTCTCGCCGCCGGAATCACAATACTATTAACAGACCGCAACCTCAACACCACATTCTTCGACCCTGCTGGAGGAGGAGACCCAATCCTATACCAACACCTCTTC
>IAAST042-22|Lamprotornis ornatus|COI-5P|OQ272211
TACCCTATACCTAATTTTCGGCGCATGAGCCGGAATGGTAGGTACCGCCCTAAGTCTACTCATTCGAGCAGAACTAGGCCAACCAGGAGCCCTACTAGGCGACGACCAAGTCTACAACGTGGTAGTCACAGCCCATGCTTTCGTAATAATTTTCTTTATGGTTATGCCAATTATGATTGGAGGATTCGGGAACTGACTAGTCCCCCTAATAATTGGAGCCCCAGACATAGCATTCCCCCGAATAAACAACATAAGCTTCTGATTACTCCCCCCATCCTTCCTGCTCCTCCTAGCTTCCTCTACCGTCGAAGCAGGGGTAGGAACCGGCTGAACCGTATACCCACCCCTAGCTGGCAACCTCGCCCATGCTGGAGCCTCAGTAGACCTAGCCATCTTCTCACTCCACCTGGCAGGAATCTCCTCAATCCTAGGGGCCATCAACTTCATTACAACAGCAATTAACATAAAACCACCTGCCCTATCACAATACCAAACCCCCCTATTCGTATGATCAGTACTAATTACCGCAGTACTACTACTCCTATCCCTTCCAGTACTTGCCGCTGGCATCACTATGCTTCTAACCGACCGAAACCTGAACACCACCTTCTTTGACCCAGCAGGAGGAGGGGACCCAGTACTATACCAACACCTTTTC
>IAAST043-22|Lamprotornis splendidus splendidus|COI-5P|OQ272281
TACCCTATACCTAATTTTCGGCGCATGAGCCGGAATGGTAGGTACCGCCCTAAGTCTACTCATTCGAGCAGAACTAGGCCAACCAGGAGCCCTACTAGGCGACGACCAAGTCTACAACGTGGTAGTCACAGCCCATGCTTTCGTAATAATTTTCTTTATAGTCATGCCAATTATGATTGGAGGATTCGGGAACTGACTAGTCCCCCTAATAATTGGAGCCCCAGACATAGCATTCCCCCGAATAAACAACATAAGCTTCTGATTACTCCCCCCATCCTTCCTACTCCTCCTAGCTTCCTCTACCGTCGAAGCAGGGGTAGGAACCGGCTGAACCGTATACCCACCCCTAGCTGGCAACCTCGCCCATGCTGGAGCCTCAGTAGACCTAGCCATCTTCTCACTCCACCTGGCAGGAATCTCCTCAATCCTAGGGGCCATCAACTTCATTACAACAGCAATTAACATAAAACCACCTGCCCTATCACAATACCAAACCCCCCTATTCGTATGATCAGTACTAATTACCGCAGTACTACTACTCCTATCTCTTCCAGTACTTGCCGCTGGCATCACTATGCTCCTAACCGACCGAAACCTGAACACCACCTTCTTTGACCCAGCAGGAGGAGGGGACCCAGTACTATACCAACACCTTTTC
>IAAST062-22|Prinia molleri|COI-5P|OQ272188
TACCCTATACCTAATTTTCGGCGCGTGGGCCGGAATAGTGGGTACCTCACTGAGCCTACTTATCCGAGCAGAACTAGGTCAACCAGGAGCCCTACTTGGAGACGACCAAATCTACAACGTGATCGTTACAGCACATGCTTTCGTAATAATCTTCTTTATAGTTATACCAATTATGATCGGGGGATTTGGTAACTGACTAGTCCCACTAATGATTGGAGCCCCAGACATAGCATTCCCACGAATGAACAACATAAGCTTCTGACTTCTACCGCCCTCTTTCCTCCTCCTTCTGGCTTCCTCCACAATTGAAGCAGGAGCAGGTACAGGTTGGACAGTGTACCCCCCACTAGCCGGCAACTTAGCCCATGCTGGAGCTTCAGTTGACCTGGCCATCTTCTCCCTTCACCTAGCTGGAATTTCATCAATCCTTGGAGCAATCAACTTTATCACCACAGCAATCAACATAAAACCACCCGCCCTCTCACAATACCAAACTCCCCTATTTGTCTGATCAGTGCTTATCACAGCGGTACTACTACTCCTCTCCCTCCCTGTACTTGCTGCAGGAATCACTATGCTACTAACCGACCGCAACCTAAACACCACTTTCTTTGACCCAGCAGGAGGAGGAGACCCAATCCTTTATCAGCACCTATTC
>IAAST063-22|Prinia molleri|COI-5P|OQ272161
TACCCTATACTTAATTTTCGGCGCGTGGGCCGGAATAGTTGGTACCTCACTGAGCCTACTTATCCGAGCAGAACTAGGTCAACCAGGAGCCCTACTTGGAGACGACCAAATCTATAACGTGATCGTTACAGCACATGCTTTCGTAATAATCTTCTTTATAGTTATACCAATTATGATCGGGGGATTTGGTAACTGACTAGTCCCACTAATGATTGGAGCCCCAGACATAGCATTCCCACGAATGAACAACATAAGCTTCTGACTTCTACCGCCCTCTTTCCTCCTCCTTCTGGCTTCCTCCACAATTGAAGCAGGAGCAGGTACAGGTTGGACAGTGTACCCCCCACTAGCCGGCAACTTAGCCCATGCTGGAGCTTCAGTTGACCTGGCCATCTTCTCCCTTCACCTAGCTGGAATTTCATCAATCCTTGGAGCAATCAACTTTATCACCACAGCAATCAACATAAAACCACCCGCCCTCTCACAATACCAAACTCCCCTATTTGTCTGATCAGTGCTTATCACAGCGGTACTACTGCTCCTCTCCCTCCCTGTACTTGCTGCAGGAATCACTATGCTACTAACCGACCGCAACCTAAACACCACTTTCTTTGACCCAGCAGGAGGAGGAGACCCAGTCCTTTATCAGCACCTATTC
>IAAST064-22|Prinia molleri|COI-5P|OQ272166
TACCCTATACTTAATTTTCGGCGCGTGGGCCGGAATAGTGGGTACCTCACTGAGCCTACTTATCCGAGCAGAACTAGGTCAACCAGGAGCCCTACTTGGAGACGACCAAATCTATAACGTGATCGTTACAGCACATGCTTTCGTAATAATCTTCTTTATAGTTATACCAATTATGATCGGGGGATTTGGTAACTGACTAGTCCCACTAATGATTGGAGCCCCAGACATAGCATTCCCACGAATGAACAACATAAGCTTCTGACTTCTACCGCCCTCTTTCCTCCTCCTTCTGGCTTCTTCCACAATTGAAGCAGGAGCAGGTACAGGTTGGACAGTGTACCCCCCACTAGCCGGCAACTTAGCCCATGCTGGAGCTTCAGTTGACCTGGCCATCTTCTCCCTTCACCTAGCTGGAATTTCATCAATCCTTGGAGCAATCAACTTTATCACCACAGCAATCAACATAAAACCACCCGCCCTCTCACAATACCAAACTCCCCTATTTGTCTGATCAGTGCTTATCACAGCGGTACTACTACTCCTCTCCCTCCCTGTACTTGCTGCAGGAATCACTATGCTACTAACCGACCGCAACCTAAACACCACTTTCTTCGACCCAGCAGGAGGAGGAGACCCAGTCCTTTATCAGCACCTATTC
>IAAST066-22|Columba larvata simplex|COI-5P|OQ272175
TACTCTATACCTAATCTTCGGTGCATGAGCCGGCATAGTTGGTACCGCACTTAGCATCCTCATCCGCGCAGAATTAGGACAACCTGGTACCCTCCTAGGAGACGACCAAATCTACAATGTAATTGTTACAGCCCACGCCTTCGTAATAATCTTCTTTATAGTCATACCAATCATAATCGGAGGCTTCGGAAACTGACTAGTCCCCCTCATAATTGGTGCCCCCGACATAGCATTCCCACGGATAAACAACATAAGCTTCTGACTATTACCCCCATCTTTCCTCCTTCTCCTAGCCTCCTCCACAATTGAGGCCGGCGCAGGCACAGGATGAACCGTATATCCTCCCTTAGCTGGCAACCTAGCCCACGCTGGAGCCTCCGTAGATCTTACCATCTTCTCCCTCCATCTTGCCGGTGTCTCCTCTATTCTAGGGGCCATCAACTTCATTACAACTGCTATCAACATAAAACCACCAGCCCTCTCACAATATCAAACCCCGCTGTTCGTATGATCAGTCCTCATCACTGCAGTCCTTCTCCTGCTATCTCTCCCAGTTCTCGCCGCCGGTATTACCATACTACTTACAGACCGAAACCTAAATACCACCTTCTTCGACCCTGCTGGCGGAGGTGACCCAGTATTATATCAACACCTCTTC
>IAAST075-22|Chrysococcyx cupreus|COI-5P|OQ272205
TACTCTATACCTAATCTTTGGTGCCTGAGCTGGTATAGCCGGAACAGCCCTAAGCCTACTCATTCGCGCAGAATTAGGACAACCTGGAACCCTCCTTGGAGACGACCAAATCTATAACGTAATCGTTACAGCACATGCTTTCGTAATAATCTTCTTCATAGTTATACCAATCATAATCGGAGGATTTGGAAACTGACTAGTCCCACTTATAATTGGTGCCCCAGACATAGCATTCCCACGTATAAATAACATAAGCTTCTGACTCCTCCCACCATCCCTTTTACTCCTACTAGCCTCCTCAACAGTAGAAGCAGGAGCAGGAACTGGATGAACAGTATACCCACCACTGGCTGGCAACTTAGCTCACGCTGGAGCTTCAGTAGACCTAGCCATCTTCTCCTTACACCTAGCAGGCATTTCATCAATCCTAGGAGCAATTAACTTCATCACAACAGCCATCAATATAAAACCCCCCGCCCTGTCTCAATATCAAACCCCACTATTCGTCTGGTCAGTACTTATCACCGCCATCCTACTCCTACTATCCTTACCTGTACTAGCTGCTGGCATCACCATGCTACTTACAGATCGCAACCTAAATACCACATTCTTTGACCCGGCAGGAGGAGGTGACCCTGTACTTTACCAACACTTATTC
>IAAST082-22|Spermestes cucullata cucullata|COI-5P|OQ272180
AACCCTATACTTAATCTTCGGCGCCTGGGCCGGAATAGTAGGTACCGCCCTAAGCCTCCTCATTCGAGCAGAGCTAGGGCAACCTGGAGCCTTACTAGGGGACGACCAAGTGTACAACGTTGTCGTCACAGCCCATGCTTTCGTAATGATTTTCTTCATGGTTATACCAATCATGATCGGAGGGTTTGGAAACTGACTAGTACCACTAATAATCGGAGCCCCAGACATAGCATTCCCACGAATAAACAACATAAGCTTCTGACTACTCCCTCCATCCTTCCTCCTGCTACTAGCATCCTCAACAGTCGAAGCAGGTGTAGGAACAGGATGAACAGTATACCCCCCACTAGCCGGTAATCTAGCCCACGCCGGAGCCTCAGTAGACCTAGCTATTTTCTCACTGCACTTAGCAGGTATTTCCTCAATCCTAGGAGCAATCAACTTTATTACAACAGCAATCAATATAAAACCACCCGCCCTATCACAATACCAAACCCCCCTATTCGTATGATCAGTCCTAATCACTGCAGTCCTGCTACTGCTCTCACTTCCCGTCCTAGCCGCAGGAATCACAATACTCCTCACTGATCGTAACCTAAATACAACATTCTTTGACCCTGCAGGAGGAGGAGACCCAGTACTATACCAACACCTCTTC
>IAAST086-22|Crithagra concolor|COI-5P|OQ272238
AACCCTATACCTAATCTTCGGCGCATGAGCCGGAATGGTAGGTACCGCCCTGAGTCTCCTCATCCGAGCAGAACTAGGCCAACCCGGGACCCTCCTAGGAGACGACCAAGTCTATAACGTAATCGTCACGGCCCATGCTTTCGTAATAATCTTCTTCATAGTTATACCCATCATAATTGGAGGATTCGGAAACTGACTAGTTCCCCTAATAATCGGAGCCCCAGACATAGCATTCCCACGAATAAACAACATAAGCTTCTGACTACTACCCCCATCATTCCTCCTTCTGCTAGCATCATCCACCGTAGAAGCAGGCGTCGGTACAGGTTGAACAGTATACCCCCCATTAGCTGGTAACCTAGCCCATGCCGGGGCCTCAGTTGACCTAGCAATCTTCTCTCTACACCTAGCCGGTATCTCCTCAATCCTAGGGGCAATCAACTTTATCACAACAGCAATCAACATAAAACCCCCTGCCCTATCACAATATCAAACCCCCCTATTTGTCTGATCAGTCCTAATTACTGCAGTACTACTACTCCTCTCTCTCCCAGTTCTTGCCGCAGGAATTACAATGCTACTTACAGACCGCAACCTCAATACCACATTCTTCGACCCCGCAGGAGGAGGCGACCCAGTACTATACCAACACCTCTTC
>IAAST093-22|Lanius newtoni|COI-5P|OQ272250
TACTCTGTACCTAATTTTCGGAGCATGAGCCGGAATGACTGGTACCGCCCTAAGCCTCCTAATTCGAGCAGAACTTGGACAGCCCGGCTCCCTTTTAGGAGATGACCAAATCTACAATGTTATCGTCACAGCTCATGCTTTCGTAATAATTTTCTTCATGGTTATGCCCATTATAATCGGAGGGTTTGGAAACTGACTAGTTCCACTAATAATCGGCGCTCCGGACATAGCATTTCCACGAATGAATAACATGAGCTTCTGACTCCTTCCTCCATCATTCCTCCTATTACTAGCTTCTTCAACAGTAGAAGCGGGAGTAGGAACAGGATGAACTGTCTACCCACCATTAGCTGGTAACCTAGCCCATGCTGGAGCCTCAGTGGATCTAGCCATCTTTTCCCTACATCTAGCAGGTATCTCATCAATTCTAGGTGCAATCAACTTTATCACAACAGCAATTAACATGAAACCCCCTGCCCTATCACAGTACCAAACTCCACTATTCGTATGATCAGTACTAATTACCGCAGTACTACTCCTTCTATCCCTACCAGTACTTGCTGCCGGTATTACTATGCTCCTAACAGATCGTAACCTCAACACTACATTCTTCGACCCAGCAGGAGGGGGCGACCCAGTGTTATACCAGCACCTATTC
>IAAST099-22|Motacilla bocagii|COI-5P|OQ272282
AACCCTATACCTAATTTTTGGCGCCTGAGCCGGAATAGTAGGCACCGCCTTAAGCCTCCTCATTCGAGCAGAGCTAGGCCAACCCGGAGCCCTCCTAGGAGACGATCAAGTCTACAACGTAGTCGTCACTGCTCATGCTTTCGTAATAATCTTCTTCATGGTCATACCCATCATAATCGGAGGATTCGGAAACTGACTAGTTCCCCTAATAATCGGAGCCCCAGACATAGCATTCCCCCGAATAAACAACATAAGCTTCTGACTACTTCCTCCATCCTTCCTCCTCCTACTAGCATCATCTACAGTAGAAGCGGGAGCAGGCACAGGCTGAACCGTTTACCCCCCACTAGCTGGCAACCTTGCTCACGCCGGAGCTTCGGTCGACCTAGCAATTTTCTCTCTACACCTAGCCGGCATCTCCTCAATCCTAGGTGCAATCAACTTCATCACAACAGCAATTAACATAAAACCCCCTGCCCTCTCACAATATCAAACCCCACTATTCGTTTGATCAGTCCTAATTACCGCAGTACTACTACTGCTCTCCCTACCAGTACTAGCCGCAGGCATCACAATACTTCTCACAGACCGTAACCTCAACACTACATTCTTCGACCCCGCAGGAGGAGGAGATCCCGTTTTATACCAACACCTCTTC
>IAAST118-22|Euplectes hordeaceus hordeaceus|COI-5P|OQ272204
AACCCTATACCTAATCTTCGGCGCATGAGCCGGGATGGTAGGAACCGCCCTAAGCCTCCTTATTCGAGCAGAACTAGGACAACCTGGAGCCCTACTAGGAGACGACCAAATCTACAATGTAGTTGTCACAGCCCATGCTTTCGTAATAATCTTCTTCATAGTGATACCAATTATAATTGGAGGATTCGGAAATTGACTAATCCCCCTAATAATTGGAGCCCCAGATATAGCATTCCCACGAATAAATAATATAAGCTTCTGACTACTACCTCCATCCTTCCTCCTACTCCTAGCTTCCTCCACAGTTGAAGCAGGAGTAGGAACAGGTTGAACCGTGTACCCACCACTAGCCGGAAATCTGGCCCACGCTGGAGCTTCAGTAGACCTAGCCATCTTCTCCCTACACCTAGCAGGTATCTCCTCCATCCTAGGGGCTATCAACTTCATCACAACAGCAATCAATATAAAACCCCCTGCCCTATCACAATATCAAACCCCACTGTTCGTCTGATCAGTCCTAATTACTGCAGTTCTCCTACTTCTGTCCCTCCCAGTTCTCGCCGCCGGGATCACAATGCTTCTAACAGACCGCAACCTAAATACTACATTTTTCGACCCCGCCGGGGGAGGAGATCCCATCCTATACCAGCATCTCTTC
>IAAST124-22|Ploceus grandis|COI-5P|OQ272179
TACCCTATACCTAATTTTCGGTGCATGAGCCGGAATGGTAGGAACCGCCCTAAGCCTCCTCATTCGGGCAGAACTAGGCCAACCCGGAGCTTTACTGGGAGACGACCAAATCTATAACGTGGTAGTCACGGCCCATGCCTTCGTAATGATCTTCTTCATAGTCATGCCAATCATAATTGGGGGGTTCGGAAACTGACTAGTCCCCCTAATAATTGGAGCCCCAGACATAGCATTCCCACGAATAAATAACATAAGCTTCTGACTTCTTCCTCCATCCTTCCTCCTACTACTAGCCTCTTCCACAGTAGAAGCAGGAGCAGGAACAGGATGAACCGTATACCCCCCACTAGCTGGAAATCTAGCACACGCGGGGGCTTCCGTAGACCTAGCTATCTTCTCCCTACATCTTGCAGGAATCTCTTCAATCCTAGGGGCAATCAACTTCATCACAACAGCAATCAACATAAAACCCCCTGCCCTGTCACAGTATCAAACCCCACTATTCGTCTGATCAGTACTCATCACTGCAGTTCTCCTACTCCTGTCCCTTCCAGTTCTCGCCGCCGGAATCACAATACTACTAACAGATCGCAACCTCAACACCACATTCTTCGACCCTGCAGGAGGAGGAGACCCAATCCTATACCAACACCTCTTC
>IAAST147-22|Zosterops feae|COI-5P|OQ272150
TACTCTATATCTAATCTTCGGCGCATGAGCCGGAATAGTAGGTACCGCCCTAAGCCTCCTCATTCGAGCAGAACTGGGCCAACCAGGTGCCCTCCTGGGAGACGACCAAGTTTATAATGTAATCGTCACAGCCCATGCTTTCGTAATAATCTTCTTCATAGTAATACCAATTATAATCGGAGGATTCGGAAACTGACTAGTCCCCCTAATGATTGGAGCTCCAGACATGGCATTCCCTCGAATAAATAATATAAGCTTCTGACTACTCCCCCCATCATTCCTACTACTACTAGCCTCTTCCACAGTAGAAGCCGGAGTGGGTACAGGATGAACTGTATATCCCCCTCTAGCTGGCAACCTCGCCCACGCGGGAGCTTCAGTTGACCTAGCTATCTTCTCCCTACATCTAGCGGGTATCTCATCTATTCTAGGGGCAATCAACTTTATCACCACAGCAATCAACATAAAACCACCCGCCCTATCACAATACCAAACTCCCCTATTCGTTTGATCAGTACTAATCACCGCAGTCCTACTCCTCCTATCCCTACCCGTACTTGCTGCAGGTATTACAATGCTACTCACCGACCGTAACCTAAACACCACCTTCTTTGACCCAGCAGGAGGAGGAGACCCAGTACTATATCAACATCTTTTC
>IAAST148-22|Zosterops lugubris|COI-5P|OQ272228
TACTCTATATCTAATCTTCGGCGCATGAGCCGGAATAGTAGGTACCGCCCTAAGCCTCCTCATTCGAGCAGAACTGGGCCAACCAGGTGCCCTTCTGGGAGACGACCAAGTTTATAATGTAATCGTCACAGCCCATGCTTTTGTAATAATCTTCTTCATAGTAATACCAATTATAATCGGAGGATTCGGAAACTGACTAGTCCCCCTAATGATTGGGGCTCCAGACATGGCATTCCCCCGAATAAATAATATAAGCTTCTGACTACTCCCCCCATCATTCCTACTACTACTAGCCTCCTCCACAGTAGAAGCCGGAGTGGGTACAGGATGAACTGTATATCCCCCTCTAGCTGGCAACCTCGCCCACGCGGGAGCTTCAGTTGACCTAGCTATCTTCTCCCTACACCTGGCGGGTATCTCATCTATTCTAGGAGCAATCAACTTTATCACCACAGCAATCAACATAAAACCACCCGCCCTATCACAATACCAAACTCCCCTATTCGTTTGATCAGTACTAATCACCGCAGTCCTACTCCTCCTATCCCTACCCGTACTTGCCGCAGGTATTACAATACTACTCACCGACCGTAACCTAAACACCACCTTCTTTGACCCAGCAGGAGGAGGAGACCCAGTACTATATCAACATCTTTTC
>IAAST157-22|Bostrychia bocagei|COI-5P|OQ272214
CACTCTGTACCTAATCTTTGGTGCATGAGCTGGTATAGTTGGAACCGCACTTAGCCTACTTATTCGTGCAGAACTAGGCCAACCAGGAACACTCCTGGGAGATGACCAAATCTACAATGTAATCGTTACTGCCCATGCTTTCGTAATAATCTTCTTTATAGTAATACCTATCATAATCGGTGGATTTGGCAACTGGCTAGTTCCCCTTATAATCGGTGCACCCGACATAGCATTCCCACGCATGAACAACATAAGTTTCTGACTGCTGCCCCCCTCATTCCTGCTCCTCTTAGCCTCCTCTACAGTAGAAGCAGGAGCAGGTACAGGATGAACGGTGTATCCACCACTTGCTGGTAACCTCGCCCATGCCGGAGCCTCAGTCGACCTAGCCATCTTCTCCCTTCACCTGGCAGGTGTATCATCCATCCTAGGGGCAATTAACTTTATCACAACTGCCATCAACATAAAACCCCCAGCCCTTTCACAATACCAAACACCCCTATTTGTCTGATCAGTTCTAATCACTGCCGTCCTACTACTACTCTCACTCCCAGTCCTCGCTGCCGGCATCACTATACTACTAACGGACCGAAACCTAAACACCACATTCTTCGACCCAGCTGGAGGAGGAGACCCTGTTCTATACCAACACCTATTC
>IAAST158-22|Bostrychia bocagei|COI-5P|OQ272181
CACTCTGTACCTAATCTTTGGTGCATGAGCTGGTATAGTTGGAACCGCACTTAGCCTACTTATTCGTGCAGAACTAGGCCAACCAGGAACACTCCTGGGAGATGACCAAATCTACAATGTAATCGTTACTGCCCATGCTTTCGTAATAATCTTCTTTATAGTAATACCTATCATAATCGGTGGATTTGGCAACTGGCTAGTTCCCCTTATAATCGGTGCACCCGACATAGCATTCCCACGCATGAACAACATAAGTTTCTGACTGCTGCCCCCCTCATTCCTGCTCCTCTTAGCCTCCTCTACAGTAGAAGCAGGAGCAGGTACAGGATGAACGGTGTATCCACCACTTGCTGGTAACCTCGCCCATGCCGGAGCCTCAGTCGACCTAGCCATCTTCTCCCTTCACCTGGCAGGTGTATCATCCATCCTAGGGGCAATTAACTTTATCACAACTGCCATCAACATAAAACCCCCAGCCCTTTCACAATACCAAACACCCCTATTTGTCTGATCAGTTCTAATCACTGCCGTCCTACTACTACTCTCACTCCCAGTCCTCGCTGCCGGCATCACTATACTACTAACGGACCGAAACCTAAACACCACATTCTTCGACCCAGCTGGAGGAGGAGACCCTGTTCTATACCAACACCTATTC
>IAAST161-22|Columba malherbii|COI-5P|OQ272244
CACCCTATACCTTATCTTTGGCGCATGAGCAGGCATAGTCGGCACCGCTCTCAGCCTCCTCATCCGCGCAGAACTAGGGCAGCCTGGTACCCTCCTAGGAGATGACCAAATCTACAACGTAGTCGTTACAGCCCATGCCTTCGTAATAATCTTCTTCATGGTCATGCCAATCATAATCGGGGGCTTTGGAAACTGGTTAGTCCCCCTTATAATTGGTGCCCCCGACATAGCCTTTCCGCGAATAAACAACATAAGCTTCTGACTACTACCACCATCCTTCCTCCTTCTCCTAGCCTCATCCACAGTCGAAGCCGGTGCAGGAACAGGGTGAACCGTATACCCCCCACTAGCTGGTAACCTAGCCCACGCCGGAGCTTCCGTAGACCTCGCTATCTTCTCCCTCCACCTTGCTGGTGTCTCCTCCATCCTAGGAGCTATCAACTTTATCACAACTGCCATTAACATGAAACCGCCAGCCCTCTCACAATACCAAACCCCATTATTCGTATGATCAGTCCTCATCACTGCCGTCCTCCTCCTTCTATCCCTCCCAGTCCTTGCCGCCGGCATCACAATACTGCTCACAGACCGTAACCTGAACACTACCTTTTTCGATCCTGCTGGTGGTGGTGACCCAGTACTATACCAACACCTCTTC
>IAAST171-22|Columba thomensis|COI-5P|OQ272235
AACCCTATACCTGATCTTCGGGGCATGAGCCGGCATAGCTGGCACCGCACTTAGCCTCCTCATCCGCGCCGAATTAGGACAACCCGGCACCCTTCTAGGAGACGACCAAATCTACAATGTAGTTGTTACAGCCCATGCCTTCGTAATAATCTTCTTTATAGTTATACCAATTATAATCGGGGGCTTTGGAAATTGATTAGTTCCTCTTATAATTGGCGCACCCGACATAGCATTCCCACGAATAAACAACATAAGCTTCTGACTTCTACCCCCGTCCTTCCTCCTCCTCCTAGCCTCCTCCACAGTCGAAGCTGGGGCAGGAACAGGGTGAACTGTTTATCCCCCTCTAGCTGGCAACCTAGCCCATGCCGGAGCCTCCGTAGACCTTGCCATCTTCTCACTACACCTTGCTGGTATCTCCTCCATCCTAGGAGCTATTAACTTTATCACAACTGCCATTAACATAAAACCACCAGCCCTCTCACAATATCAAACCCCATTATTCGTATGATCAGTCCTCATCACCGCCGTCCTCCTTCTCCTATCCCTCCCAGTCCTTGCTGCCGGCATTACAATACTACTCACAGACCGAAACCTAAATACCACCTTTTTCGATCCTGCTGGCGGAGGTGATCCTGTACTATACCAACATCTCTTC
>IAAST174-22|Crithagra mozambica tando|COI-5P|OQ272219
AACCCTATACCTAATCTTCGGTGCATGAGCTGGTATAGTAGGCACCGCCCTAAGCCTCCTCATCCGAGCAGAACTAGGCCAACCTGGAGCCCTCCTAGGAGACGACCAAATCTATAACGTAATCGTCACGGCCCATGCTTTCGTAATAATCTTCTTCATAGTTATACCCATTATAATTGGGGGGTTCGGAAACTGACTGGTCCCCTTAATAATCGGAGCCCCAGACATAGCATTCCCACGAATAAACAACATAAGCTTCTGACTACTTCCCCCATCATTCCTCCTTCTACTAGCATCCTCCACCGTAGAAGCAGGTGTTGGTACAGGATGAACAGTATACCCCCCACTAGCTGGTAACCTAGCCCATGCTGGAGCCTCAGTTGACCTAGCAATCTTCTCCCTACACCTAGCTGGTATTTCCTCAATCCTAGGAGCAATTAACTTCATCACAACAGCAATCAACATAAAACCTCCCGCCCTATCACAATACCAAACCCCCCTATTCGTCTGATCAGTCCTAATTACTGCAGTACTACTACTCCTGTCCCTCCCAGTTCTTGCCGCAGGAATTACAATACTCCTTACAGACCGCAACCTCAACACAACATTCTTCGATCCCGCAGGAGGAGGTGACCCAGTTCTATATCAACACCTCTTT
