# Supplementary material for: DNA Barcode library of the endemic-rich avifauna of the oceanic islands of the Gulf of Guinea
Source: Biodivers Data J. 2023 Oct 23;11:e110428. doi: 10.3897/BDJ.11.e110428 (PMC10616780; doi:10.3897/BDJ.11.e110428)
Supplement: Supplementary material 2 — DS-IAAST library [file bdj-11-e110428-s002.txt]

id	occurrenceID	fieldNumber	identificationRemarks	basisOfRecord	institutionCode	phylum	class	order	family	genus	scientificName	taxonRank	identifiedBy	eventDate	recordedBy	country	stateProvince	locality	decimalLatitude	decimalLongitude	geodeticDatum	preparations	associatedSequences	rightsHolder	rights	language
IAAST001-22	IAAST001-22	P5-029	BOLD:ACO5243	LivingSpecimen	CIBIO	Chordata	Aves	Coraciiformes	Alcedinidae	Corythornis	Corythornis cristatus nais (Kaup, 1848)	subspecies	Martim Melo	31/07/2011	Martim Melo	Sao Tome and Principe	Principe	Praia Cara	1.56	7.351	WGS84	DNA extract	http://boldsystems.org/index.php/Public_RecordView?%20processid=IAAST001-22	Barcode of Life Datasystems	Creative Commons - Share Alike	en
IAAST002-22	IAAST002-22	P6-073	BOLD:ACO5243	LivingSpecimen	CIBIO	Chordata	Aves	Coraciiformes	Alcedinidae	Corythornis	Corythornis cristatus nais (Kaup, 1848)	subspecies	Rita Covas	17/01/2014	Rita Covas	Sao Tome and Principe	Principe	Bela Vista	1.619	7.413	WGS84	DNA extract	http://boldsystems.org/index.php/Public_RecordView?%20processid=IAAST002-22	Barcode of Life Datasystems	Creative Commons - Share Alike	en
IAAST003-22	IAAST003-22	P6-180	BOLD:ACO5243	LivingSpecimen	CIBIO	Chordata	Aves	Coraciiformes	Alcedinidae	Corythornis	Corythornis cristatus nais (Kaup, 1848)	subspecies	Rita Covas	22/01/2014	Rita Covas	Sao Tome and Principe	Principe	Oque Daniel	1.659	7.372	WGS84	DNA extract	http://boldsystems.org/index.php/Public_RecordView?%20processid=IAAST003-22	Barcode of Life Datasystems	Creative Commons - Share Alike	en
IAAST004-22	IAAST004-22	P6-040	BOLD:ABA9399	LivingSpecimen	CIBIO	Chordata	Aves	Coraciiformes	Alcedinidae	Halcyon	Halcyon malimbica dryas Hartlaub, 1854	subspecies	Rita Covas	16/01/2014	Rita Covas	Sao Tome and Principe	Principe	Bela Vista	1.619	7.413	WGS84	DNA extract	http://boldsystems.org/index.php/Public_RecordView?%20processid=IAAST004-22	Barcode of Life Datasystems	Creative Commons - Share Alike	en
IAAST005-22	IAAST005-22	P6-109	BOLD:ABA9399	LivingSpecimen	CIBIO	Chordata	Aves	Coraciiformes	Alcedinidae	Halcyon	Halcyon malimbica dryas Hartlaub, 1854	subspecies	Rita Covas	19/01/2014	Rita Covas	Sao Tome and Principe	Principe	Bela Vista	1.617	7.412	WGS84	DNA extract	http://boldsystems.org/index.php/Public_RecordView?%20processid=IAAST005-22	Barcode of Life Datasystems	Creative Commons - Share Alike	en
IAAST006-22	IAAST006-22	P7-003	BOLD:ABA9399	LivingSpecimen	CIBIO	Chordata	Aves	Coraciiformes	Alcedinidae	Halcyon	Halcyon malimbica dryas Hartlaub, 1854	subspecies	Rita Covas	27/05/2017	Rita Covas	Sao Tome and Principe	Principe	Ribeira Porco top	1.547	7.382	WGS84	DNA extract	http://boldsystems.org/index.php/Public_RecordView?%20processid=IAAST006-22	Barcode of Life Datasystems	Creative Commons - Share Alike	en
IAAST007-22	IAAST007-22	P6-185	BOLD:AAJ8912	LivingSpecimen	CIBIO	Chordata	Aves	Apodiformes	Apodidae	Apus	Apus affinis bannermani Hartert, 1928	subspecies	Rita Covas	23/01/2014	Rita Covas	Sao Tome and Principe	Principe	Oque Daniel	1.659	7.372	WGS84	DNA extract	http://boldsystems.org/index.php/Public_RecordView?%20processid=IAAST007-22	Barcode of Life Datasystems	Creative Commons - Share Alike	en
IAAST008-22	IAAST008-22	P6-197	BOLD:AAJ8912	LivingSpecimen	CIBIO	Chordata	Aves	Apodiformes	Apodidae	Apus	Apus affinis bannermani Hartert, 1928	subspecies	Rita Covas	23/01/2014	Rita Covas	Sao Tome and Principe	Principe	Oque Daniel	1.659	7.372	WGS84	DNA extract	http://boldsystems.org/index.php/Public_RecordView?%20processid=IAAST008-22	Barcode of Life Datasystems	Creative Commons - Share Alike	en
IAAST009-22	IAAST009-22	P6-203	BOLD:AAJ8912	LivingSpecimen	CIBIO	Chordata	Aves	Apodiformes	Apodidae	Apus	Apus affinis bannermani Hartert, 1928	subspecies	Rita Covas	23/01/2014	Rita Covas	Sao Tome and Principe	Principe	Oque Daniel	1.659	7.372	WGS84	DNA extract	http://boldsystems.org/index.php/Public_RecordView?%20processid=IAAST009-22	Barcode of Life Datasystems	Creative Commons - Share Alike	en
IAAST010-22	IAAST010-22	P1-082	BOLD:AAB5991	LivingSpecimen	CIBIO	Chordata	Aves	Pelecaniformes	Ardeidae	Bubulcus	Bubulcus ibis (Linnaeus, 1758)	species	Martim Melo	05/12/2002	Martim Melo	Sao Tome and Principe	Principe	Agua Petroleo	1.685	7.416	WGS84	DNA extract	http://boldsystems.org/index.php/Public_RecordView?%20processid=IAAST010-22	Barcode of Life Datasystems	Creative Commons - Share Alike	en
IAAST011-22	IAAST011-22	P6-165	BOLD:AAB5991	LivingSpecimen	CIBIO	Chordata	Aves	Pelecaniformes	Ardeidae	Bubulcus	Bubulcus ibis (Linnaeus, 1758)	species	Rita Covas	22/01/2014	Rita Covas	Sao Tome and Principe	Principe	Oque Daniel	1.659	7.372	WGS84	DNA extract	http://boldsystems.org/index.php/Public_RecordView?%20processid=IAAST011-22	Barcode of Life Datasystems	Creative Commons - Share Alike	en
IAAST012-22	IAAST012-22	P2-059	BOLD:AEW2890	LivingSpecimen	CIBIO	Chordata	Aves	Columbiformes	Columbidae	Columba	Columba larvata principalis (Hartlaub, 1866)	subspecies	Martim Melo	18/12/2003	Martim Melo	Sao Tome and Principe	Principe	Sundi	1.655	7.395	WGS84	DNA extract	http://boldsystems.org/index.php/Public_RecordView?%20processid=IAAST012-22	Barcode of Life Datasystems	Creative Commons - Share Alike	en
IAAST013-22	IAAST013-22	P2-072	BOLD:AEW2890	LivingSpecimen	CIBIO	Chordata	Aves	Columbiformes	Columbidae	Columba	Columba larvata principalis (Hartlaub, 1866)	subspecies	Martim Melo	10/03/2004	Martim Melo	Sao Tome and Principe	Principe	Bela Vista	1.617	7.412	WGS84	DNA extract	http://boldsystems.org/index.php/Public_RecordView?%20processid=IAAST013-22	Barcode of Life Datasystems	Creative Commons - Share Alike	en
IAAST015-22	IAAST015-22	P6-042	BOLD:AAU4407	LivingSpecimen	CIBIO	Chordata	Aves	Passeriformes	Estrildidae	Estrilda	Estrilda astrild jagoensis Alexander, 1898	subspecies	Rita Covas	16/01/2014	Rita Covas	Sao Tome and Principe	Principe	Agua Cato-Henry	1.625	7.413	WGS84	DNA extract	http://boldsystems.org/index.php/Public_RecordView?%20processid=IAAST015-22	Barcode of Life Datasystems	Creative Commons - Share Alike	en
IAAST016-22	IAAST016-22	P6-048	BOLD:AAU4407	LivingSpecimen	CIBIO	Chordata	Aves	Passeriformes	Estrildidae	Estrilda	Estrilda astrild jagoensis Alexander, 1898	subspecies	Rita Covas	16/01/2014	Rita Covas	Sao Tome and Principe	Principe	Agua Cato-Henry	1.625	7.413	WGS84	DNA extract	http://boldsystems.org/index.php/Public_RecordView?%20processid=IAAST016-22	Barcode of Life Datasystems	Creative Commons - Share Alike	en
IAAST017-22	IAAST017-22	P6-050	BOLD:AAU4407	LivingSpecimen	CIBIO	Chordata	Aves	Passeriformes	Estrildidae	Estrilda	Estrilda astrild jagoensis Alexander, 1898	subspecies	Rita Covas	16/01/2014	Rita Covas	Sao Tome and Principe	Principe	Agua Cato-Henry	1.625	7.413	WGS84	DNA extract	http://boldsystems.org/index.php/Public_RecordView?%20processid=IAAST017-22	Barcode of Life Datasystems	Creative Commons - Share Alike	en
IAAST018-22	IAAST018-22	P6-043	BOLD:ABA9398	LivingSpecimen	CIBIO	Chordata	Aves	Passeriformes	Estrildidae	Spermestes	Spermestes cucullata cucullata Swainson, 1837	subspecies	Rita Covas	16/01/2014	Rita Covas	Sao Tome and Principe	Principe	Agua Cato-Henry	1.625	7.413	WGS84	DNA extract	http://boldsystems.org/index.php/Public_RecordView?%20processid=IAAST018-22	Barcode of Life Datasystems	Creative Commons - Share Alike	en
IAAST019-22	IAAST019-22	P6-071	BOLD:ABA9398	LivingSpecimen	CIBIO	Chordata	Aves	Passeriformes	Estrildidae	Spermestes	Spermestes cucullata cucullata Swainson, 1837	subspecies	Rita Covas	17/01/2014	Rita Covas	Sao Tome and Principe	Principe	Agua Cato-Henry	1.625	7.413	WGS84	DNA extract	http://boldsystems.org/index.php/Public_RecordView?%20processid=IAAST019-22	Barcode of Life Datasystems	Creative Commons - Share Alike	en
IAAST020-22	IAAST020-22	P6-212	BOLD:ABA9398	LivingSpecimen	CIBIO	Chordata	Aves	Passeriformes	Estrildidae	Spermestes	Spermestes cucullata cucullata Swainson, 1837	subspecies	Rita Covas	23/01/2014	Rita Covas	Sao Tome and Principe	Principe	Oque Daniel	1.659	7.372	WGS84	DNA extract	http://boldsystems.org/index.php/Public_RecordView?%20processid=IAAST020-22	Barcode of Life Datasystems	Creative Commons - Share Alike	en
IAAST021-22	IAAST021-22	P1-190	BOLD:AAZ3356	LivingSpecimen	CIBIO	Chordata	Aves	Passeriformes	Estrildidae	Nigrita	Nigrita bicolor brunnescens Reichenow, 1902	subspecies	Martim Melo	17/12/2002	Martim Melo	Sao Tome and Principe	Principe	Sundi	1.655	7.395	WGS84	DNA extract	http://boldsystems.org/index.php/Public_RecordView?%20processid=IAAST021-22	Barcode of Life Datasystems	Creative Commons - Share Alike	en
IAAST022-22	IAAST022-22	P5-003	BOLD:AEV2517	LivingSpecimen	CIBIO	Chordata	Aves	Passeriformes	Fringillidae	Crithagra	Crithagra rufobrunnea fradei (Naurois, 1975)	subspecies	Martim Melo	30/07/2011	Martim Melo	Sao Tome and Principe	Principe	Bone de Joquei	1.515	7.428	WGS84	DNA extract	http://boldsystems.org/index.php/Public_RecordView?%20processid=IAAST022-22	Barcode of Life Datasystems	Creative Commons - Share Alike	en
IAAST023-22	IAAST023-22	P5-005	BOLD:AEV2517	LivingSpecimen	CIBIO	Chordata	Aves	Passeriformes	Fringillidae	Crithagra	Crithagra rufobrunnea fradei (Naurois, 1975)	subspecies	Martim Melo	30/07/2011	Martim Melo	Sao Tome and Principe	Principe	Bone de Joquei	1.515	7.428	WGS84	DNA extract	http://boldsystems.org/index.php/Public_RecordView?%20processid=IAAST023-22	Barcode of Life Datasystems	Creative Commons - Share Alike	en
IAAST024-22	IAAST024-22	P5-008	BOLD:AEV2517	LivingSpecimen	CIBIO	Chordata	Aves	Passeriformes	Fringillidae	Crithagra	Crithagra rufobrunnea fradei (Naurois, 1975)	subspecies	Martim Melo	30/07/2011	Martim Melo	Sao Tome and Principe	Principe	Bone de Joquei	1.515	7.428	WGS84	DNA extract	http://boldsystems.org/index.php/Public_RecordView?%20processid=IAAST024-22	Barcode of Life Datasystems	Creative Commons - Share Alike	en
IAAST025-22	IAAST025-22	P5-038	BOLD:AEV2517	LivingSpecimen	CIBIO	Chordata	Aves	Passeriformes	Fringillidae	Crithagra	Crithagra rufobrunnea rufobrunnea (G.R.Gray, 1862)	subspecies	Martim Melo	01/08/2011	Martim Melo	Sao Tome and Principe	Principe	Praia Cara	1.56	7.351	WGS84	DNA extract	http://boldsystems.org/index.php/Public_RecordView?%20processid=IAAST025-22	Barcode of Life Datasystems	Creative Commons - Share Alike	en
IAAST026-22	IAAST026-22	P5-045	BOLD:AEV2517	LivingSpecimen	CIBIO	Chordata	Aves	Passeriformes	Fringillidae	Crithagra	Crithagra rufobrunnea rufobrunnea (G.R.Gray, 1862)	subspecies	Martim Melo	02/08/2011	Martim Melo	Sao Tome and Principe	Principe	Praia Cara	1.56	7.351	WGS84	DNA extract	http://boldsystems.org/index.php/Public_RecordView?%20processid=IAAST026-22	Barcode of Life Datasystems	Creative Commons - Share Alike	en
IAAST027-22	IAAST027-22	P5-047	BOLD:AEV2517	LivingSpecimen	CIBIO	Chordata	Aves	Passeriformes	Fringillidae	Crithagra	Crithagra rufobrunnea rufobrunnea (G.R.Gray, 1862)	subspecies	Martim Melo	02/08/2011	Martim Melo	Sao Tome and Principe	Principe	Praia Cara	1.56	7.351	WGS84	DNA extract	http://boldsystems.org/index.php/Public_RecordView?%20processid=IAAST027-22	Barcode of Life Datasystems	Creative Commons - Share Alike	en
IAAST028-22	IAAST028-22	P6-080	BOLD:AEW0139	LivingSpecimen	CIBIO	Chordata	Aves	Passeriformes	Nectariniidae	Anabathmis	Anabathmis hartlaubii (Hartlaub, 1857)	species	Martim Melo	17/01/2014	Martim Melo	Sao Tome and Principe	Principe	Bela Vista	1.619	7.413	WGS84	DNA extract	http://boldsystems.org/index.php/Public_RecordView?%20processid=IAAST028-22	Barcode of Life Datasystems	Creative Commons - Share Alike	en
IAAST029-22	IAAST029-22	P6-097	BOLD:AEW0139	LivingSpecimen	CIBIO	Chordata	Aves	Passeriformes	Nectariniidae	Anabathmis	Anabathmis hartlaubii (Hartlaub, 1857)	species	Rita Covas	18/01/2014	Rita Covas	Sao Tome and Principe	Principe	Bela Vista	1.619	7.413	WGS84	DNA extract	http://boldsystems.org/index.php/Public_RecordView?%20processid=IAAST029-22	Barcode of Life Datasystems	Creative Commons - Share Alike	en
IAAST030-22	IAAST030-22	P6-155	BOLD:AEW0139	LivingSpecimen	CIBIO	Chordata	Aves	Passeriformes	Nectariniidae	Anabathmis	Anabathmis hartlaubii (Hartlaub, 1857)	species	Rita Covas	21/01/2014	Rita Covas	Sao Tome and Principe	Principe	Oque Daniel	1.659	7.372	WGS84	DNA extract	http://boldsystems.org/index.php/Public_RecordView?%20processid=IAAST030-22	Barcode of Life Datasystems	Creative Commons - Share Alike	en
IAAST031-22	IAAST031-22	P5-044	BOLD:AAS2298	LivingSpecimen	CIBIO	Chordata	Aves	Passeriformes	Nectariniidae	Cyanomitra	Cyanomitra olivacea obscura (Jardine, 1842)	subspecies	Martim Melo	02/08/2011	Martim Melo	Sao Tome and Principe	Principe	Praia Cara	1.56	7.351	WGS84	DNA extract	http://boldsystems.org/index.php/Public_RecordView?%20processid=IAAST031-22	Barcode of Life Datasystems	Creative Commons - Share Alike	en
IAAST032-22	IAAST032-22	P6-069	BOLD:AAS2298	LivingSpecimen	CIBIO	Chordata	Aves	Passeriformes	Nectariniidae	Cyanomitra	Cyanomitra olivacea obscura (Jardine, 1842)	subspecies	Rita Covas	17/01/2014	Rita Covas	Sao Tome and Principe	Principe	Bela Vista	1.619	7.413	WGS84	DNA extract	http://boldsystems.org/index.php/Public_RecordView?%20processid=IAAST032-22	Barcode of Life Datasystems	Creative Commons - Share Alike	en
IAAST033-22	IAAST033-22	P6-113	BOLD:AAS2298	LivingSpecimen	CIBIO	Chordata	Aves	Passeriformes	Nectariniidae	Cyanomitra	Cyanomitra olivacea obscura (Jardine, 1842)	subspecies	Rita Covas	19/01/2014	Rita Covas	Sao Tome and Principe	Principe	Bela Vista	1.617	7.412	WGS84	DNA extract	http://boldsystems.org/index.php/Public_RecordView?%20processid=IAAST033-22	Barcode of Life Datasystems	Creative Commons - Share Alike	en
IAAST034-22	IAAST034-22	P5-022	BOLD:AEU9686	LivingSpecimen	CIBIO	Chordata	Aves	Passeriformes	Ploceidae	Ploceus	Ploceus princeps (Bonaparte, 1850)	species	Rita Covas	31/07/2011	Rita Covas	Sao Tome and Principe	Principe	Bone de Joquei	1.515	7.428	WGS84	DNA extract	http://boldsystems.org/index.php/Public_RecordView?%20processid=IAAST034-22	Barcode of Life Datasystems	Creative Commons - Share Alike	en
IAAST035-22	IAAST035-22	P6-070	BOLD:AEU9686	LivingSpecimen	CIBIO	Chordata	Aves	Passeriformes	Ploceidae	Ploceus	Ploceus princeps (Bonaparte, 1850)	species	Rita Covas	17/01/2014	Rita Covas	Sao Tome and Principe	Principe	Agua Cato-Henry	1.625	7.413	WGS84	DNA extract	http://boldsystems.org/index.php/Public_RecordView?%20processid=IAAST035-22	Barcode of Life Datasystems	Creative Commons - Share Alike	en
IAAST036-22	IAAST036-22	P6-126	BOLD:AEU9686	LivingSpecimen	CIBIO	Chordata	Aves	Passeriformes	Ploceidae	Ploceus	Ploceus princeps (Bonaparte, 1850)	species	Rita Covas	21/01/2014	Rita Covas	Sao Tome and Principe	Principe	Oque Daniel	1.659	7.372	WGS84	DNA extract	http://boldsystems.org/index.php/Public_RecordView?%20processid=IAAST036-22	Barcode of Life Datasystems	Creative Commons - Share Alike	en
IAAST037-22	IAAST037-22	P7-04	BOLD:AEV0141	LivingSpecimen	CIBIO	Chordata	Aves	Strigiformes	Strigidae	Otus	Otus bikegila Melo et al., 2022	species	Hugo Pereira	29/05/2017	Hugo Pereira	Sao Tome and Principe	Principe	Kitoli Camp	1.55	7.372	WGS84	DNA extract	http://boldsystems.org/index.php/Public_RecordView?%20processid=IAAST037-22	Barcode of Life Datasystems	Creative Commons - Share Alike	en
IAAST038-22	IAAST038-22	P8-001	BOLD:AEV0141	LivingSpecimen	CIBIO	Chordata	Aves	Strigiformes	Strigidae	Otus	Otus bikegila Melo et al., 2022	species	Martim Melo	26/07/2018	Martim Melo	Sao Tome and Principe	Principe	Kitoli Camp	1.55	7.372	WGS84	DNA extract	http://boldsystems.org/index.php/Public_RecordView?%20processid=IAAST038-22	Barcode of Life Datasystems	Creative Commons - Share Alike	en
IAAST039-22	IAAST039-22	P9-037	BOLD:AEV0141	LivingSpecimen	CIBIO	Chordata	Aves	Strigiformes	Strigidae	Otus	Otus bikegila Melo et al., 2022	species	Martim Melo	27/01/2019	Martim Melo	Sao Tome and Principe	Principe	Boca do Inferno Bottom	1.603	7.401	WGS84	DNA extract	http://boldsystems.org/index.php/Public_RecordView?%20processid=IAAST039-22	Barcode of Life Datasystems	Creative Commons - Share Alike	en
IAAST040-22	IAAST040-22	P3-103	BOLD:AAX0614	LivingSpecimen	CIBIO	Chordata	Aves	Passeriformes	Sturnidae	Lamprotornis	Lamprotornis ornatus (Daudin, 1800)	species	Martim Melo	30/12/2004	Martim Melo	Sao Tome and Principe	Principe	Bela Vista	1.617	7.412	WGS84	DNA extract	http://boldsystems.org/index.php/Public_RecordView?%20processid=IAAST040-22	Barcode of Life Datasystems	Creative Commons - Share Alike	en
IAAST041-22	IAAST041-22	P3-104	BOLD:AAX0614	LivingSpecimen	CIBIO	Chordata	Aves	Passeriformes	Sturnidae	Lamprotornis	Lamprotornis ornatus (Daudin, 1800)	species	Martim Melo	30/12/2004	Martim Melo	Sao Tome and Principe	Principe	Bela Vista	1.617	7.412	WGS84	DNA extract	http://boldsystems.org/index.php/Public_RecordView?%20processid=IAAST041-22	Barcode of Life Datasystems	Creative Commons - Share Alike	en
IAAST042-22	IAAST042-22	P8-002	BOLD:AAX0614	LivingSpecimen	CIBIO	Chordata	Aves	Passeriformes	Sturnidae	Lamprotornis	Lamprotornis ornatus (Daudin, 1800)	species	Martim Melo	26/07/2018	Martim Melo	Sao Tome and Principe	Principe	Kitoli Camp	1.55	7.372	WGS84	DNA extract	http://boldsystems.org/index.php/Public_RecordView?%20processid=IAAST042-22	Barcode of Life Datasystems	Creative Commons - Share Alike	en
IAAST043-22	IAAST043-22	P6-172	BOLD:AAX0614	LivingSpecimen	CIBIO	Chordata	Aves	Passeriformes	Sturnidae	Lamprotornis	Lamprotornis splendidus splendidus (Vieillot, 1822)	subspecies	Rita Covas	22/01/2014	Rita Covas	Sao Tome and Principe	Principe	Oque Daniel	1.659	7.372	WGS84	DNA extract	http://boldsystems.org/index.php/Public_RecordView?%20processid=IAAST043-22	Barcode of Life Datasystems	Creative Commons - Share Alike	en
IAAST044-22	IAAST044-22	P1-181	BOLD:AAB8930	LivingSpecimen	CIBIO	Chordata	Aves	Passeriformes	Sylviidae	Sylvia	Sylvia communis communis Latham, 1787	subspecies	Martim Melo	17/12/2002	Martim Melo	Sao Tome and Principe	Principe	Sundi	1.655	7.395	WGS84	DNA extract	http://boldsystems.org/index.php/Public_RecordView?%20processid=IAAST044-22	Barcode of Life Datasystems	Creative Commons - Share Alike	en
IAAST045-22	IAAST045-22	P1-189	BOLD:AAB8930	LivingSpecimen	CIBIO	Chordata	Aves	Passeriformes	Sylviidae	Sylvia	Sylvia communis communis Latham, 1787	subspecies	Martim Melo	17/12/2002	Martim Melo	Sao Tome and Principe	Principe	Sundi	1.655	7.395	WGS84	DNA extract	http://boldsystems.org/index.php/Public_RecordView?%20processid=IAAST045-22	Barcode of Life Datasystems	Creative Commons - Share Alike	en
IAAST047-22	IAAST047-22	P3-093	BOLD:AEV0164	LivingSpecimen	CIBIO	Chordata	Aves	Passeriformes	Sylviidae	Sylvia	Sylvia dohrni (Hartlaub, 1866)	species	Martim Melo	29/12/2004	Martim Melo	Sao Tome and Principe	Principe	Bela Vista	1.617	7.412	WGS84	DNA extract	http://boldsystems.org/index.php/Public_RecordView?%20processid=IAAST047-22	Barcode of Life Datasystems	Creative Commons - Share Alike	en
IAAST049-22	IAAST049-22	P2-036	BOLD:AEU9573	LivingSpecimen	CIBIO	Chordata	Aves	Passeriformes	Turdidae	Turdus	Turdus xanthorhynchus Salvadori, 1901	species	Martim Melo	16/12/2003	Martim Melo	Sao Tome and Principe	Principe	Ribeira Porco top	1.547	7.382	WGS84	DNA extract	http://boldsystems.org/index.php/Public_RecordView?%20processid=IAAST049-22	Barcode of Life Datasystems	Creative Commons - Share Alike	en
IAAST050-22	IAAST050-22	P4-024	BOLD:AEU9573	LivingSpecimen	CIBIO	Chordata	Aves	Passeriformes	Turdidae	Turdus	Turdus xanthorhynchus Salvadori, 1901	species	Martim Melo	05/12/2007	Martim Melo	Sao Tome and Principe	Principe	Mesa	1.586	7.351	WGS84	DNA extract	http://boldsystems.org/index.php/Public_RecordView?%20processid=IAAST050-22	Barcode of Life Datasystems	Creative Commons - Share Alike	en
IAAST051-22	IAAST051-22	P4-044	BOLD:AEU9573	LivingSpecimen	CIBIO	Chordata	Aves	Passeriformes	Turdidae	Turdus	Turdus xanthorhynchus Salvadori, 1901	species	Martim Melo	14/12/2007	Martim Melo	Sao Tome and Principe	Principe	Pico Principe	1.591	7.377	WGS84	DNA extract	http://boldsystems.org/index.php/Public_RecordView?%20processid=IAAST051-22	Barcode of Life Datasystems	Creative Commons - Share Alike	en
IAAST052-22	IAAST052-22	P6-208	BOLD:AEV3242	LivingSpecimen	CIBIO	Chordata	Aves	Passeriformes	Zosteropidae	Zosterops	Zosterops leucophaeus (Hartlaub, 1857)	species	Rita Covas	23/01/2014	Rita Covas	Sao Tome and Principe	Principe	Oque Daniel	1.659	7.372	WGS84	DNA extract	http://boldsystems.org/index.php/Public_RecordView?%20processid=IAAST052-22	Barcode of Life Datasystems	Creative Commons - Share Alike	en
IAAST053-22	IAAST053-22	P6-209	BOLD:AEV3242	LivingSpecimen	CIBIO	Chordata	Aves	Passeriformes	Zosteropidae	Zosterops	Zosterops leucophaeus (Hartlaub, 1857)	species	Rita Covas	23/01/2014	Rita Covas	Sao Tome and Principe	Principe	Oque Daniel	1.659	7.372	WGS84	DNA extract	http://boldsystems.org/index.php/Public_RecordView?%20processid=IAAST053-22	Barcode of Life Datasystems	Creative Commons - Share Alike	en
IAAST054-22	IAAST054-22	P6-210	BOLD:AEV3242	LivingSpecimen	CIBIO	Chordata	Aves	Passeriformes	Zosteropidae	Zosterops	Zosterops leucophaeus (Hartlaub, 1857)	species	Rita Covas	23/01/2014	Rita Covas	Sao Tome and Principe	Principe	Oque Daniel	1.659	7.372	WGS84	DNA extract	http://boldsystems.org/index.php/Public_RecordView?%20processid=IAAST054-22	Barcode of Life Datasystems	Creative Commons - Share Alike	en
IAAST055-22	IAAST055-22	ST10-279	BOLD:ACO5243	LivingSpecimen	CIBIO	Chordata	Aves	Coraciiformes	Alcedinidae	Corythornis	Corythornis cristatus thomensis Salvadori, 1902	subspecies	Martim Melo	20/05/2016	Martim Melo	Sao Tome and Principe	Sao Tome	Roca Sao Joao	0.14	6.647	WGS84	DNA extract	http://boldsystems.org/index.php/Public_RecordView?%20processid=IAAST055-22	Barcode of Life Datasystems	Creative Commons - Share Alike	en
IAAST056-22	IAAST056-22	ST12-064	BOLD:ACO5243	LivingSpecimen	CIBIO	Chordata	Aves	Coraciiformes	Alcedinidae	Corythornis	Corythornis cristatus thomensis Salvadori, 1902	subspecies	Martim Melo	21/05/2017	Martim Melo	Sao Tome and Principe	Sao Tome	Bom Sucesso	0.288	6.612	WGS84	DNA extract	http://boldsystems.org/index.php/Public_RecordView?%20processid=IAAST056-22	Barcode of Life Datasystems	Creative Commons - Share Alike	en
IAAST057-22	IAAST057-22	ST12-320	BOLD:ACO5243	LivingSpecimen	CIBIO	Chordata	Aves	Coraciiformes	Alcedinidae	Corythornis	Corythornis cristatus thomensis Salvadori, 1902	subspecies	Hugo Pereira	05/06/2017	Hugo Pereira	Sao Tome and Principe	Sao Tome	Chamico	0.318	6.599	WGS84	DNA extract	http://boldsystems.org/index.php/Public_RecordView?%20processid=IAAST057-22	Barcode of Life Datasystems	Creative Commons - Share Alike	en
IAAST058-22	IAAST058-22	ST12-241	BOLD:AEU7484	LivingSpecimen	CIBIO	Chordata	Aves	Apodiformes	Apodidae	Cypsiurus	Cypsiurus parvus brachypterus (Reichenow, 1903)	subspecies	Hugo Pereira	03/06/2017	Hugo Pereira	Sao Tome and Principe	Sao Tome	Chamico	0.318	6.599	WGS84	DNA extract	http://boldsystems.org/index.php/Public_RecordView?%20processid=IAAST058-22	Barcode of Life Datasystems	Creative Commons - Share Alike	en
IAAST059-22	IAAST059-22	ST11-016	BOLD:AEV2307	LivingSpecimen	CIBIO	Chordata	Aves	Apodiformes	Apodidae	Zoonavena	Zoonavena thomensis (Hartert, 1900)	species	Martim Melo	22/09/2016	Martim Melo	Sao Tome and Principe	Sao Tome	Roca Sao Joao	0.14	6.647	WGS84	DNA extract	http://boldsystems.org/index.php/Public_RecordView?%20processid=IAAST059-22	Barcode of Life Datasystems	Creative Commons - Share Alike	en
IAAST060-22	IAAST060-22	ST12-238	BOLD:AEV2307	LivingSpecimen	CIBIO	Chordata	Aves	Apodiformes	Apodidae	Zoonavena	Zoonavena thomensis (Hartert, 1900)	species	Hugo Pereira	03/06/2017	Hugo Pereira	Sao Tome and Principe	Sao Tome	Chamico	0.318	6.599	WGS84	DNA extract	http://boldsystems.org/index.php/Public_RecordView?%20processid=IAAST060-22	Barcode of Life Datasystems	Creative Commons - Share Alike	en
IAAST062-22	IAAST062-22	ST12-022	BOLD:AEW0581	LivingSpecimen	CIBIO	Chordata	Aves	Passeriformes	Cisticolidae	Prinia	Prinia molleri Bocage, 1887	species	Martim Melo	20/05/2017	Martim Melo	Sao Tome and Principe	Sao Tome	Bom Sucesso	0.288	6.612	WGS84	DNA extract	http://boldsystems.org/index.php/Public_RecordView?%20processid=IAAST062-22	Barcode of Life Datasystems	Creative Commons - Share Alike	en
IAAST063-22	IAAST063-22	ST12-311	BOLD:AEW0581	LivingSpecimen	CIBIO	Chordata	Aves	Passeriformes	Cisticolidae	Prinia	Prinia molleri Bocage, 1887	species	Hugo Pereira	04/06/2017	Hugo Pereira	Sao Tome and Principe	Sao Tome	Chamico	0.318	6.599	WGS84	DNA extract	http://boldsystems.org/index.php/Public_RecordView?%20processid=IAAST063-22	Barcode of Life Datasystems	Creative Commons - Share Alike	en
IAAST064-22	IAAST064-22	ST16-014	BOLD:AEW0581	LivingSpecimen	CIBIO	Chordata	Aves	Passeriformes	Cisticolidae	Prinia	Prinia molleri Bocage, 1887	species	Martim Melo	17/10/2021	Martim Melo	Sao Tome and Principe	Sao Tome	Roca Sao Joao	0.14	6.647	WGS84	DNA extract	http://boldsystems.org/index.php/Public_RecordView?%20processid=IAAST064-22	Barcode of Life Datasystems	Creative Commons - Share Alike	en
IAAST065-22	IAAST065-22	ST10-402	BOLD:AEW2891	LivingSpecimen	CIBIO	Chordata	Aves	Columbiformes	Columbidae	Columba	Columba larvata simplex (Hartlaub, 1849)	subspecies	Martim Melo	26/05/2016	Martim Melo	Sao Tome and Principe	Sao Tome	Martim Mendes	0.142	6.571	WGS84	DNA extract	http://boldsystems.org/index.php/Public_RecordView?%20processid=IAAST065-22	Barcode of Life Datasystems	Creative Commons - Share Alike	en
IAAST066-22	IAAST066-22	ST10-454	BOLD:AEW2891	LivingSpecimen	CIBIO	Chordata	Aves	Columbiformes	Columbidae	Columba	Columba larvata simplex (Hartlaub, 1849)	subspecies	Martim Melo	31/05/2016	Martim Melo	Sao Tome and Principe	Sao Tome	Morro Artur	0.215	6.515	WGS84	DNA extract	http://boldsystems.org/index.php/Public_RecordView?%20processid=IAAST066-22	Barcode of Life Datasystems	Creative Commons - Share Alike	en
IAAST067-22	IAAST067-22	ST12-366	BOLD:AEW2890	LivingSpecimen	CIBIO	Chordata	Aves	Columbiformes	Columbidae	Columba	Columba larvata simplex (Hartlaub, 1849)	subspecies	Hugo Pereira	05/06/2017	Hugo Pereira	Sao Tome and Principe	Sao Tome	Chamico	0.318	6.599	WGS84	DNA extract	http://boldsystems.org/index.php/Public_RecordView?%20processid=IAAST067-22	Barcode of Life Datasystems	Creative Commons - Share Alike	en
IAAST068-22	IAAST068-22	ST2012-CM1	BOLD:AEW2892	LivingSpecimen	CIBIO	Chordata	Aves	Columbiformes	Columbidae	Columba	Columba malherbii J.Verreaux & E.Verreaux, 1851	species	Martim Melo	11/02/2012	Martim Melo	Sao Tome and Principe		Agua Ize	0.221	6.724	WGS84	DNA extract	http://boldsystems.org/index.php/Public_RecordView?%20processid=IAAST068-22	Barcode of Life Datasystems	Creative Commons - Share Alike	en
IAAST069-22	IAAST069-22	ST2012-CM7	BOLD:AEW2892	LivingSpecimen	CIBIO	Chordata	Aves	Columbiformes	Columbidae	Columba	Columba malherbii J.Verreaux & E.Verreaux, 1851	species	Martim Melo	11/02/2012	Martim Melo	Sao Tome and Principe		Agua Ize	0.221	6.724	WGS84	DNA extract	http://boldsystems.org/index.php/Public_RecordView?%20processid=IAAST069-22	Barcode of Life Datasystems	Creative Commons - Share Alike	en
IAAST070-22	IAAST070-22	ST12-073	BOLD:AEW2892	LivingSpecimen	CIBIO	Chordata	Aves	Columbiformes	Columbidae	Columba	Columba malherbii J.Verreaux & E.Verreaux, 1851	species	Martim Melo	22/05/2017	Martim Melo	Sao Tome and Principe	Sao Tome	Bom Sucesso	0.288	6.612	WGS84	DNA extract	http://boldsystems.org/index.php/Public_RecordView?%20processid=IAAST070-22	Barcode of Life Datasystems	Creative Commons - Share Alike	en
IAAST073-22	IAAST073-22	ST10-055		LivingSpecimen	CIBIO	Chordata	Aves	Columbiformes	Columbidae	Treron	Treron sanctithomae (J.F.Gmelin, 1789)	species	Martim Melo	16/05/2016	Martim Melo	Sao Tome and Principe	Sao Tome	Alto Douro	0.205	6.698	WGS84	DNA extract	http://boldsystems.org/index.php/Public_RecordView?%20processid=IAAST073-22	Barcode of Life Datasystems	Creative Commons - Share Alike	en
IAAST075-22	IAAST075-22	ST07-164	BOLD:AEV6409	LivingSpecimen	CIBIO	Chordata	Aves	Cuculiformes	Cuculidae	Chrysococcyx	Chrysococcyx cupreus insularum Moreau & Chapin, 1951	subspecies	Martim Melo	21/02/2013	Martim Melo	Sao Tome and Principe	Sao Tome	Contador	0.321	6.546	WGS84	DNA extract	http://boldsystems.org/index.php/Public_RecordView?%20processid=IAAST075-22	Barcode of Life Datasystems	Creative Commons - Share Alike	en
IAAST076-22	IAAST076-22	ST-R17-0097	BOLD:AEV6409	LivingSpecimen	CIBIO	Chordata	Aves	Cuculiformes	Cuculidae	Chrysococcyx	Chrysococcyx cupreus insularum Moreau & Chapin, 1951	subspecies	Martim Melo	20/01/2017	Martim Melo	Sao Tome and Principe	Sao Tome	Morro Claudina	0.292	6.605	WGS84	DNA extract	http://boldsystems.org/index.php/Public_RecordView?%20processid=IAAST076-22	Barcode of Life Datasystems	Creative Commons - Share Alike	en
IAAST077-22	IAAST077-22	ST10-038	BOLD:AAU4407	LivingSpecimen	CIBIO	Chordata	Aves	Passeriformes	Estrildidae	Estrilda	Estrilda astrild jagoensis Alexander, 1898	subspecies	Martim Melo	16/05/2016	Martim Melo	Sao Tome and Principe	Sao Tome	Alto Douro	0.205	6.698	WGS84	DNA extract	http://boldsystems.org/index.php/Public_RecordView?%20processid=IAAST077-22	Barcode of Life Datasystems	Creative Commons - Share Alike	en
IAAST079-22	IAAST079-22	ST12-099	BOLD:AAU4407	LivingSpecimen	CIBIO	Chordata	Aves	Passeriformes	Estrildidae	Estrilda	Estrilda astrild jagoensis Alexander, 1898	subspecies	Martim Melo	23/05/2017	Martim Melo	Sao Tome and Principe	Sao Tome	Bom Sucesso	0.288	6.612	WGS84	DNA extract	http://boldsystems.org/index.php/Public_RecordView?%20processid=IAAST079-22	Barcode of Life Datasystems	Creative Commons - Share Alike	en
IAAST080-22	IAAST080-22	ST07-092	BOLD:ABA9398	LivingSpecimen	CIBIO	Chordata	Aves	Passeriformes	Estrildidae	Spermestes	Spermestes cucullata cucullata Swainson, 1837	subspecies	Rita Covas	19/02/2013	Rita Covas	Sao Tome and Principe	Sao Tome	Praia Cruz	0.381	6.707	WGS84	DNA extract	http://boldsystems.org/index.php/Public_RecordView?%20processid=IAAST080-22	Barcode of Life Datasystems	Creative Commons - Share Alike	en
IAAST081-22	IAAST081-22	ST07-101	BOLD:ABA9398	LivingSpecimen	CIBIO	Chordata	Aves	Passeriformes	Estrildidae	Spermestes	Spermestes cucullata cucullata Swainson, 1837	subspecies	Rita Covas	19/02/2013	Rita Covas	Sao Tome and Principe	Sao Tome	Praia Cruz	0.381	6.707	WGS84	DNA extract	http://boldsystems.org/index.php/Public_RecordView?%20processid=IAAST081-22	Barcode of Life Datasystems	Creative Commons - Share Alike	en
IAAST082-22	IAAST082-22	ST-UF16-131	BOLD:ABA9398	LivingSpecimen	CIBIO	Chordata	Aves	Passeriformes	Estrildidae	Spermestes	Spermestes cucullata cucullata Swainson, 1837	subspecies	Martim Melo	20/06/2016	Martim Melo	Sao Tome and Principe	Sao Tome	Macambrara	0.275	6.603	WGS84	DNA extract	http://boldsystems.org/index.php/Public_RecordView?%20processid=IAAST082-22	Barcode of Life Datasystems	Creative Commons - Share Alike	en
IAAST083-22	IAAST083-22	ST07-079	BOLD:AAN3755	LivingSpecimen	CIBIO	Chordata	Aves	Passeriformes	Estrildidae	Uraeginthus	Uraeginthus angolensis angolensis (Linnaeus, 1758)	subspecies	Rita Covas	18/02/2013	Rita Covas	Sao Tome and Principe	Sao Tome	Praia Cruz	0.381	6.707	WGS84	DNA extract	http://boldsystems.org/index.php/Public_RecordView?%20processid=IAAST083-22	Barcode of Life Datasystems	Creative Commons - Share Alike	en
IAAST085-22	IAAST085-22	ST08-112	BOLD:AAN3755	LivingSpecimen	CIBIO	Chordata	Aves	Passeriformes	Estrildidae	Uraeginthus	Uraeginthus angolensis angolensis (Linnaeus, 1758)	subspecies	Rita Covas	28/01/2014	Rita Covas	Sao Tome and Principe	Sao Tome	Monteforte	0.343	6.529	WGS84	DNA extract	http://boldsystems.org/index.php/Public_RecordView?%20processid=IAAST085-22	Barcode of Life Datasystems	Creative Commons - Share Alike	en
IAAST086-22	IAAST086-22	ST03-319	BOLD:AEV2516	LivingSpecimen	CIBIO	Chordata	Aves	Passeriformes	Fringillidae	Crithagra	Crithagra concolor (Barboza du Bocage, 1888)	species	Martim Melo	11/02/2005	Martim Melo	Sao Tome and Principe	Sao Tome	Sao Miguel 2	0.177	6.512	WGS84	DNA extract	http://boldsystems.org/index.php/Public_RecordView?%20processid=IAAST086-22	Barcode of Life Datasystems	Creative Commons - Share Alike	en
IAAST087-22	IAAST087-22	ST05-039	BOLD:AEV2516	LivingSpecimen	CIBIO	Chordata	Aves	Passeriformes	Fringillidae	Crithagra	Crithagra concolor (Barboza du Bocage, 1888)	species	Martim Melo	26/07/2011	Martim Melo	Sao Tome and Principe	Sao Tome	Sao Miguel 2	0.177	6.512	WGS84	DNA extract	http://boldsystems.org/index.php/Public_RecordView?%20processid=IAAST087-22	Barcode of Life Datasystems	Creative Commons - Share Alike	en
IAAST088-22	IAAST088-22	ST12-381	BOLD:AEV2516	LivingSpecimen	CIBIO	Chordata	Aves	Passeriformes	Fringillidae	Crithagra	Crithagra rufobrunnea thomensis (Barboza du Bocage, 1888)	subspecies	Hugo Pereira	06/06/2017	Hugo Pereira	Sao Tome and Principe	Sao Tome	Chamico	0.318	6.599	WGS84	DNA extract	http://boldsystems.org/index.php/Public_RecordView?%20processid=IAAST088-22	Barcode of Life Datasystems	Creative Commons - Share Alike	en
IAAST089-22	IAAST089-22	ST12-039	BOLD:AEV2516	LivingSpecimen	CIBIO	Chordata	Aves	Passeriformes	Fringillidae	Crithagra	Crithagra rufobrunnea thomensis (Barboza du Bocage, 1888)	subspecies	Martim Melo	21/05/2017	Martim Melo	Sao Tome and Principe	Sao Tome	Bom Sucesso	0.288	6.612	WGS84	DNA extract	http://boldsystems.org/index.php/Public_RecordView?%20processid=IAAST089-22	Barcode of Life Datasystems	Creative Commons - Share Alike	en
IAAST090-22	IAAST090-22	ST10-501	BOLD:AEV2516	LivingSpecimen	CIBIO	Chordata	Aves	Passeriformes	Fringillidae	Crithagra	Crithagra rufobrunnea thomensis (Barboza du Bocage, 1888)	subspecies	Martim Melo	01/06/2016	Martim Melo	Sao Tome and Principe	Sao Tome	Morro Artur	0.215	6.515	WGS84	DNA extract	http://boldsystems.org/index.php/Public_RecordView?%20processid=IAAST090-22	Barcode of Life Datasystems	Creative Commons - Share Alike	en
IAAST091-22	IAAST091-22	ST05-064	BOLD:AEW1591	LivingSpecimen	CIBIO	Chordata	Aves	Passeriformes	Laniidae	Lanius	Lanius newtoni Bocage, 1891	species	Martim Melo	26/07/2011	Martim Melo	Sao Tome and Principe	Sao Tome	Sao Miguel 2	0.177	6.512	WGS84	DNA extract	http://boldsystems.org/index.php/Public_RecordView?%20processid=IAAST091-22	Barcode of Life Datasystems	Creative Commons - Share Alike	en
IAAST092-22	IAAST092-22	ST09-011	BOLD:AEW1591	LivingSpecimen	CIBIO	Chordata	Aves	Passeriformes	Laniidae	Lanius	Lanius newtoni Bocage, 1891	species	Martim Melo	31/05/2015	Martim Melo	Sao Tome and Principe	Sao Tome	Quija-Cabumbe	0.163	6.55	WGS84	DNA extract	http://boldsystems.org/index.php/Public_RecordView?%20processid=IAAST092-22	Barcode of Life Datasystems	Creative Commons - Share Alike	en
IAAST093-22	IAAST093-22	ST09-061	BOLD:AEW1591	LivingSpecimen	CIBIO	Chordata	Aves	Passeriformes	Laniidae	Lanius	Lanius newtoni Bocage, 1891	species	Martim Melo	16/06/2015	Martim Melo	Sao Tome and Principe	Sao Tome	Quija-Xufexufe	0.164	6.545	WGS84	DNA extract	http://boldsystems.org/index.php/Public_RecordView?%20processid=IAAST093-22	Barcode of Life Datasystems	Creative Commons - Share Alike	en
IAAST094-22	IAAST094-22	ST11-018	BOLD:AEU7438	LivingSpecimen	CIBIO	Chordata	Aves	Passeriformes	Monarchidae	Terpsiphone	Terpsiphone atrochalybeia (Thomson, 1842)	species	Martim Melo	22/09/2016	Martim Melo	Sao Tome and Principe	Sao Tome	Roca Sao Joao	0.14	6.647	WGS84	DNA extract	http://boldsystems.org/index.php/Public_RecordView?%20processid=IAAST094-22	Barcode of Life Datasystems	Creative Commons - Share Alike	en
IAAST095-22	IAAST095-22	ST12-230	BOLD:AEU7438	LivingSpecimen	CIBIO	Chordata	Aves	Passeriformes	Monarchidae	Terpsiphone	Terpsiphone atrochalybeia (Thomson, 1842)	species	Hugo Pereira	03/06/2017	Hugo Pereira	Sao Tome and Principe	Sao Tome	Chamico	0.318	6.599	WGS84	DNA extract	http://boldsystems.org/index.php/Public_RecordView?%20processid=IAAST095-22	Barcode of Life Datasystems	Creative Commons - Share Alike	en
IAAST096-22	IAAST096-22	ST13-15-r	BOLD:AEU7438	LivingSpecimen	CIBIO	Chordata	Aves	Passeriformes	Monarchidae	Terpsiphone	Terpsiphone atrochalybeia (Thomson, 1842)	species	Martim Melo	21/10/2019	Martim Melo	Sao Tome and Principe	Sao Tome	Mt Carmo-Low Camp	0.139	6.576	WGS84	DNA extract	http://boldsystems.org/index.php/Public_RecordView?%20processid=IAAST096-22	Barcode of Life Datasystems	Creative Commons - Share Alike	en
IAAST097-22	IAAST097-22	ST09-063	BOLD:AEV1800	LivingSpecimen	CIBIO	Chordata	Aves	Passeriformes	Motacillidae	Motacilla	Motacilla bocagii (Sharpe, 1892)	species	Martim Melo	17/06/2015	Martim Melo	Sao Tome and Principe	Sao Tome	Quija-Xufexufe	0.164	6.545	WGS84	DNA extract	http://boldsystems.org/index.php/Public_RecordView?%20processid=IAAST097-22	Barcode of Life Datasystems	Creative Commons - Share Alike	en
IAAST098-22	IAAST098-22	ST09-070	BOLD:AEV1800	LivingSpecimen	CIBIO	Chordata	Aves	Passeriformes	Motacillidae	Motacilla	Motacilla bocagii (Sharpe, 1892)	species	Martim Melo	17/06/2015	Martim Melo	Sao Tome and Principe	Sao Tome	Quija-Xufexufe	0.164	6.545	WGS84	DNA extract	http://boldsystems.org/index.php/Public_RecordView?%20processid=IAAST098-22	Barcode of Life Datasystems	Creative Commons - Share Alike	en
IAAST099-22	IAAST099-22	ST10-556	BOLD:AEV1800	LivingSpecimen	CIBIO	Chordata	Aves	Passeriformes	Motacillidae	Motacilla	Motacilla bocagii (Sharpe, 1892)	species	Martim Melo	03/06/2016	Martim Melo	Sao Tome and Principe	Sao Tome	Lemba Camp	0.215	6.51	WGS84	DNA extract	http://boldsystems.org/index.php/Public_RecordView?%20processid=IAAST099-22	Barcode of Life Datasystems	Creative Commons - Share Alike	en
IAAST100-22	IAAST100-22	ST10-553	BOLD:AEW0138	LivingSpecimen	CIBIO	Chordata	Aves	Passeriformes	Nectariniidae	Anabathmis	Anabathmis newtonii (Bocage, 1887)	species	Martim Melo	03/06/2016	Martim Melo	Sao Tome and Principe	Sao Tome	Lemba Camp	0.215	6.51	WGS84	DNA extract	http://boldsystems.org/index.php/Public_RecordView?%20processid=IAAST100-22	Barcode of Life Datasystems	Creative Commons - Share Alike	en
IAAST101-22	IAAST101-22	ST12-380	BOLD:AEW0138	LivingSpecimen	CIBIO	Chordata	Aves	Passeriformes	Nectariniidae	Anabathmis	Anabathmis newtonii (Bocage, 1887)	species	Hugo Pereira	06/06/2017	Hugo Pereira	Sao Tome and Principe	Sao Tome	Chamico	0.318	6.599	WGS84	DNA extract	http://boldsystems.org/index.php/Public_RecordView?%20processid=IAAST101-22	Barcode of Life Datasystems	Creative Commons - Share Alike	en
IAAST102-22	IAAST102-22	ST16-003	BOLD:AEW0138	LivingSpecimen	CIBIO	Chordata	Aves	Passeriformes	Nectariniidae	Anabathmis	Anabathmis newtonii (Bocage, 1887)	species	Martim Melo	17/10/2021	Martim Melo	Sao Tome and Principe	Sao Tome	Roca Sao Joao	0.14	6.647	WGS84	DNA extract	http://boldsystems.org/index.php/Public_RecordView?%20processid=IAAST102-22	Barcode of Life Datasystems	Creative Commons - Share Alike	en
IAAST103-22	IAAST103-22	ST06-019	BOLD:AEV3819	LivingSpecimen	CIBIO	Chordata	Aves	Passeriformes	Nectariniidae	Dreptes	Dreptes thomensis (Bocage, 1889)	species	Martim Melo	27/02/2012	Martim Melo	Sao Tome and Principe	Sao Tome	Sao Miguel 2	0.177	6.512	WGS84	DNA extract	http://boldsystems.org/index.php/Public_RecordView?%20processid=IAAST103-22	Barcode of Life Datasystems	Creative Commons - Share Alike	en
IAAST104-22	IAAST104-22	ST10-378	BOLD:AEV3819	LivingSpecimen	CIBIO	Chordata	Aves	Passeriformes	Nectariniidae	Dreptes	Dreptes thomensis (Bocage, 1889)	species	Martim Melo	25/05/2016	Martim Melo	Sao Tome and Principe	Sao Tome	Umbumgu	0.154	6.564	WGS84	DNA extract	http://boldsystems.org/index.php/Public_RecordView?%20processid=IAAST104-22	Barcode of Life Datasystems	Creative Commons - Share Alike	en
IAAST105-22	IAAST105-22	ST-UF16-166	BOLD:AEV3819	LivingSpecimen	CIBIO	Chordata	Aves	Passeriformes	Nectariniidae	Dreptes	Dreptes thomensis (Bocage, 1889)	species	Martim Melo	21/06/2016	Martim Melo	Sao Tome and Principe	Sao Tome	Macambrara	0.275	6.603	WGS84	DNA extract	http://boldsystems.org/index.php/Public_RecordView?%20processid=IAAST105-22	Barcode of Life Datasystems	Creative Commons - Share Alike	en
IAAST106-22	IAAST106-22	ST12-364	BOLD:AEU8006	LivingSpecimen	CIBIO	Chordata	Aves	Passeriformes	Oriolidae	Oriolus	Oriolus crassirostris Hartlaub, 1857	species	Hugo Pereira	05/06/2017	Hugo Pereira	Sao Tome and Principe	Sao Tome	Chamico	0.318	6.599	WGS84	DNA extract	http://boldsystems.org/index.php/Public_RecordView?%20processid=IAAST106-22	Barcode of Life Datasystems	Creative Commons - Share Alike	en
IAAST107-22	IAAST107-22	ST12-008	BOLD:AEU8006	LivingSpecimen	CIBIO	Chordata	Aves	Passeriformes	Oriolidae	Oriolus	Oriolus crassirostris Hartlaub, 1857	species	Martim Melo	20/05/2017	Martim Melo	Sao Tome and Principe	Sao Tome	Bom Sucesso	0.288	6.612	WGS84	DNA extract	http://boldsystems.org/index.php/Public_RecordView?%20processid=IAAST107-22	Barcode of Life Datasystems	Creative Commons - Share Alike	en
IAAST108-22	IAAST108-22	ST10-530	BOLD:AEU8006	LivingSpecimen	CIBIO	Chordata	Aves	Passeriformes	Oriolidae	Oriolus	Oriolus crassirostris Hartlaub, 1857	species	Martim Melo	01/06/2016	Martim Melo	Sao Tome and Principe	Sao Tome	Morro Artur	0.215	6.515	WGS84	DNA extract	http://boldsystems.org/index.php/Public_RecordView?%20processid=IAAST108-22	Barcode of Life Datasystems	Creative Commons - Share Alike	en
IAAST109-22	IAAST109-22	ST07-308	BOLD:AAR9057	LivingSpecimen	CIBIO	Chordata	Aves	Galliformes	Phasianidae	Coturnix	Coturnix delegorguei histrionica Hartlaub, 1849	subspecies	Rita Covas	03/03/2013	Rita Covas	Sao Tome and Principe	Sao Tome	Praia Cruz	0.381	6.707	WGS84	DNA extract	http://boldsystems.org/index.php/Public_RecordView?%20processid=IAAST109-22	Barcode of Life Datasystems	Creative Commons - Share Alike	en
IAAST110-22	IAAST110-22	ST07-302	BOLD:AEW3408	LivingSpecimen	CIBIO	Chordata	Aves	Passeriformes	Ploceidae	Euplectes	Euplectes albonotatus asymmetrurus (Reichenow, 1891)	subspecies	Rita Covas	02/03/2013	Rita Covas	Sao Tome and Principe	Sao Tome	Praia Cruz	0.381	6.707	WGS84	DNA extract	http://boldsystems.org/index.php/Public_RecordView?%20processid=IAAST110-22	Barcode of Life Datasystems	Creative Commons - Share Alike	en
IAAST111-22	IAAST111-22	ST08-087	BOLD:AEW3408	LivingSpecimen	CIBIO	Chordata	Aves	Passeriformes	Ploceidae	Euplectes	Euplectes albonotatus asymmetrurus (Reichenow, 1891)	subspecies	Rita Covas	28/01/2014	Rita Covas	Sao Tome and Principe	Sao Tome	Monteforte	0.343	6.529	WGS84	DNA extract	http://boldsystems.org/index.php/Public_RecordView?%20processid=IAAST111-22	Barcode of Life Datasystems	Creative Commons - Share Alike	en
IAAST112-22	IAAST112-22	ST08-116	BOLD:AEW3408	LivingSpecimen	CIBIO	Chordata	Aves	Passeriformes	Ploceidae	Euplectes	Euplectes albonotatus asymmetrurus (Reichenow, 1891)	subspecies	Rita Covas	28/01/2014	Rita Covas	Sao Tome and Principe	Sao Tome	Monteforte	0.343	6.529	WGS84	DNA extract	http://boldsystems.org/index.php/Public_RecordView?%20processid=IAAST112-22	Barcode of Life Datasystems	Creative Commons - Share Alike	en
IAAST113-22	IAAST113-22	ST08-052	BOLD:AEW3409	LivingSpecimen	CIBIO	Chordata	Aves	Passeriformes	Ploceidae	Euplectes	Euplectes aureus (Gmelin, 1789)	species	Rita Covas	12/01/2014	Rita Covas	Sao Tome and Principe	Sao Tome	Praia Cruz	0.381	6.707	WGS84	DNA extract	http://boldsystems.org/index.php/Public_RecordView?%20processid=IAAST113-22	Barcode of Life Datasystems	Creative Commons - Share Alike	en
IAAST114-22	IAAST114-22	ST08-081	BOLD:AEW3409	LivingSpecimen	CIBIO	Chordata	Aves	Passeriformes	Ploceidae	Euplectes	Euplectes aureus (Gmelin, 1789)	species	Rita Covas	28/01/2014	Rita Covas	Sao Tome and Principe	Sao Tome	Monteforte	0.343	6.529	WGS84	DNA extract	http://boldsystems.org/index.php/Public_RecordView?%20processid=IAAST114-22	Barcode of Life Datasystems	Creative Commons - Share Alike	en
IAAST115-22	IAAST115-22	ST08-090	BOLD:AEW3409	LivingSpecimen	CIBIO	Chordata	Aves	Passeriformes	Ploceidae	Euplectes	Euplectes aureus (Gmelin, 1789)	species	Rita Covas	28/01/2014	Rita Covas	Sao Tome and Principe	Sao Tome	Monteforte	0.343	6.529	WGS84	DNA extract	http://boldsystems.org/index.php/Public_RecordView?%20processid=IAAST115-22	Barcode of Life Datasystems	Creative Commons - Share Alike	en
IAAST116-22	IAAST116-22	ST07-053	BOLD:ABA9525	LivingSpecimen	CIBIO	Chordata	Aves	Passeriformes	Ploceidae	Euplectes	Euplectes hordeaceus hordeaceus (Linnaeus, 1758)	subspecies	Rita Covas	18/02/2013	Rita Covas	Sao Tome and Principe	Sao Tome	Praia Cruz	0.381	6.707	WGS84	DNA extract	http://boldsystems.org/index.php/Public_RecordView?%20processid=IAAST116-22	Barcode of Life Datasystems	Creative Commons - Share Alike	en
IAAST118-22	IAAST118-22	ST08-098	BOLD:ABA9525	LivingSpecimen	CIBIO	Chordata	Aves	Passeriformes	Ploceidae	Euplectes	Euplectes hordeaceus hordeaceus (Linnaeus, 1758)	subspecies	Rita Covas	28/01/2014	Rita Covas	Sao Tome and Principe	Sao Tome	Monteforte	0.343	6.529	WGS84	DNA extract	http://boldsystems.org/index.php/Public_RecordView?%20processid=IAAST118-22	Barcode of Life Datasystems	Creative Commons - Share Alike	en
IAAST119-22	IAAST119-22	ST07-045	BOLD:AEV2326	LivingSpecimen	CIBIO	Chordata	Aves	Passeriformes	Ploceidae	Ploceus	Ploceus cucullatus nigriceps (E.L.Layard, 1867)	subspecies	Rita Covas	18/02/2013	Rita Covas	Sao Tome and Principe	Sao Tome	Praia Cruz	0.381	6.707	WGS84	DNA extract	http://boldsystems.org/index.php/Public_RecordView?%20processid=IAAST119-22	Barcode of Life Datasystems	Creative Commons - Share Alike	en
IAAST120-22	IAAST120-22	ST07-078	BOLD:AEV2326	LivingSpecimen	CIBIO	Chordata	Aves	Passeriformes	Ploceidae	Ploceus	Ploceus cucullatus nigriceps (E.L.Layard, 1867)	subspecies	Rita Covas	18/02/2013	Rita Covas	Sao Tome and Principe	Sao Tome	Praia Cruz	0.381	6.707	WGS84	DNA extract	http://boldsystems.org/index.php/Public_RecordView?%20processid=IAAST120-22	Barcode of Life Datasystems	Creative Commons - Share Alike	en
IAAST121-22	IAAST121-22	ST08-045	BOLD:AEV2326	LivingSpecimen	CIBIO	Chordata	Aves	Passeriformes	Ploceidae	Ploceus	Ploceus cucullatus nigriceps (E.L.Layard, 1867)	subspecies	Rita Covas	12/01/2014	Rita Covas	Sao Tome and Principe	Sao Tome	Praia Cruz	0.381	6.707	WGS84	DNA extract	http://boldsystems.org/index.php/Public_RecordView?%20processid=IAAST121-22	Barcode of Life Datasystems	Creative Commons - Share Alike	en
IAAST122-22	IAAST122-22	ST10-087	BOLD:AEU9687	LivingSpecimen	CIBIO	Chordata	Aves	Passeriformes	Ploceidae	Ploceus	Ploceus grandis (G.R.Gray, 1844)	species	Martim Melo	17/05/2016	Martim Melo	Sao Tome and Principe	Sao Tome	Alto Douro 2	0.199	6.701	WGS84	DNA extract	http://boldsystems.org/index.php/Public_RecordView?%20processid=IAAST122-22	Barcode of Life Datasystems	Creative Commons - Share Alike	en
IAAST123-22	IAAST123-22	ST10-507	BOLD:AEU9687	LivingSpecimen	CIBIO	Chordata	Aves	Passeriformes	Ploceidae	Ploceus	Ploceus grandis (G.R.Gray, 1844)	species	Martim Melo	01/06/2016	Martim Melo	Sao Tome and Principe	Sao Tome	Morro Artur	0.215	6.515	WGS84	DNA extract	http://boldsystems.org/index.php/Public_RecordView?%20processid=IAAST123-22	Barcode of Life Datasystems	Creative Commons - Share Alike	en
IAAST124-22	IAAST124-22	ST12-044	BOLD:AEU9687	LivingSpecimen	CIBIO	Chordata	Aves	Passeriformes	Ploceidae	Ploceus	Ploceus grandis (G.R.Gray, 1844)	species	Martim Melo	21/05/2017	Martim Melo	Sao Tome and Principe	Sao Tome	Bom Sucesso	0.288	6.612	WGS84	DNA extract	http://boldsystems.org/index.php/Public_RecordView?%20processid=IAAST124-22	Barcode of Life Datasystems	Creative Commons - Share Alike	en
IAAST125-22	IAAST125-22	ST12-337	BOLD:AEV3313	LivingSpecimen	CIBIO	Chordata	Aves	Passeriformes	Ploceidae	Ploceus	Ploceus sanctithomae (Hartlaub, 1848)	species	Hugo Pereira	05/06/2017	Hugo Pereira	Sao Tome and Principe	Sao Tome	Chamico	0.318	6.599	WGS84	DNA extract	http://boldsystems.org/index.php/Public_RecordView?%20processid=IAAST125-22	Barcode of Life Datasystems	Creative Commons - Share Alike	en
IAAST126-22	IAAST126-22	ST13-052	BOLD:AEV3313	LivingSpecimen	CIBIO	Chordata	Aves	Passeriformes	Ploceidae	Ploceus	Ploceus sanctithomae (Hartlaub, 1848)	species	Martim Melo	24/07/2018	Martim Melo	Sao Tome and Principe	Sao Tome	Mt Carmo-Low Camp	0.139	6.576	WGS84	DNA extract	http://boldsystems.org/index.php/Public_RecordView?%20processid=IAAST126-22	Barcode of Life Datasystems	Creative Commons - Share Alike	en
IAAST127-22	IAAST127-22	ST16-008	BOLD:AEV3313	LivingSpecimen	CIBIO	Chordata	Aves	Passeriformes	Ploceidae	Ploceus	Ploceus sanctithomae (Hartlaub, 1848)	species	Martim Melo	17/10/2021	Martim Melo	Sao Tome and Principe	Sao Tome	Roca Sao Joao	0.14	6.647	WGS84	DNA extract	http://boldsystems.org/index.php/Public_RecordView?%20processid=IAAST127-22	Barcode of Life Datasystems	Creative Commons - Share Alike	en
IAAST128-22	IAAST128-22	ST08-009	BOLD:ACA3852	LivingSpecimen	CIBIO	Chordata	Aves	Passeriformes	Ploceidae	Ploceus	Ploceus velatus Vieillot, 1819	species	Rita Covas	11/01/2014	Rita Covas	Sao Tome and Principe	Sao Tome	Praia Cruz	0.381	6.707	WGS84	DNA extract	http://boldsystems.org/index.php/Public_RecordView?%20processid=IAAST128-22	Barcode of Life Datasystems	Creative Commons - Share Alike	en
IAAST129-22	IAAST129-22	ST12-097	BOLD:ACA3852	LivingSpecimen	CIBIO	Chordata	Aves	Passeriformes	Ploceidae	Ploceus	Ploceus velatus Vieillot, 1819	species	Martim Melo	23/05/2017	Martim Melo	Sao Tome and Principe	Sao Tome	Bom Sucesso	0.288	6.612	WGS84	DNA extract	http://boldsystems.org/index.php/Public_RecordView?%20processid=IAAST129-22	Barcode of Life Datasystems	Creative Commons - Share Alike	en
IAAST130-22	IAAST130-22	ST12-214	BOLD:ACA3852	LivingSpecimen	CIBIO	Chordata	Aves	Passeriformes	Ploceidae	Ploceus	Ploceus velatus Vieillot, 1819	species	Hugo Pereira	02/06/2017	Hugo Pereira	Sao Tome and Principe	Sao Tome	Chamico	0.318	6.599	WGS84	DNA extract	http://boldsystems.org/index.php/Public_RecordView?%20processid=IAAST130-22	Barcode of Life Datasystems	Creative Commons - Share Alike	en
IAAST131-22	IAAST131-22	ST07-290	BOLD:ABA9905	LivingSpecimen	CIBIO	Chordata	Aves	Passeriformes	Ploceidae	Quelea	Quelea erythrops (Hartlaub, 1848)	species	Rita Covas	02/03/2013	Rita Covas	Sao Tome and Principe	Sao Tome	Praia Cruz	0.381	6.707	WGS84	DNA extract	http://boldsystems.org/index.php/Public_RecordView?%20processid=IAAST131-22	Barcode of Life Datasystems	Creative Commons - Share Alike	en
IAAST132-22	IAAST132-22	ST07-307	BOLD:ABA9905	LivingSpecimen	CIBIO	Chordata	Aves	Passeriformes	Ploceidae	Quelea	Quelea erythrops (Hartlaub, 1848)	species	Rita Covas	03/03/2013	Rita Covas	Sao Tome and Principe	Sao Tome	Praia Cruz	0.381	6.707	WGS84	DNA extract	http://boldsystems.org/index.php/Public_RecordView?%20processid=IAAST132-22	Barcode of Life Datasystems	Creative Commons - Share Alike	en
IAAST133-22	IAAST133-22	ST08-051	BOLD:ABA9905	LivingSpecimen	CIBIO	Chordata	Aves	Passeriformes	Ploceidae	Quelea	Quelea erythrops (Hartlaub, 1848)	species	Rita Covas	12/01/2014	Rita Covas	Sao Tome and Principe	Sao Tome	Praia Cruz	0.381	6.707	WGS84	DNA extract	http://boldsystems.org/index.php/Public_RecordView?%20processid=IAAST133-22	Barcode of Life Datasystems	Creative Commons - Share Alike	en
IAAST134-22	IAAST134-22	ST10-165	BOLD:AEU9050	LivingSpecimen	CIBIO	Chordata	Aves	Psittaciformes	Psittaculidae	Agapornis	Agapornis pullarius pullarius (Linnaeus, 1758)	subspecies	Martim Melo	19/05/2016	Martim Melo	Sao Tome and Principe	Sao Tome	Roca Sao Joao	0.14	6.647	WGS84	DNA extract	http://boldsystems.org/index.php/Public_RecordView?%20processid=IAAST134-22	Barcode of Life Datasystems	Creative Commons - Share Alike	en
IAAST135-22	IAAST135-22	ST09-033	BOLD:ACS4051	LivingSpecimen	CIBIO	Chordata	Aves	Gruiformes	Rallidae	Paragallinula	Paragallinula angulata (Sundevall, 1851)	species	Martim Melo	09/06/2015	Martim Melo	Sao Tome and Principe	Sao Tome	Santana	0.259	6.742	WGS84	DNA extract	http://boldsystems.org/index.php/Public_RecordView?%20processid=IAAST135-22	Barcode of Life Datasystems	Creative Commons - Share Alike	en
IAAST136-22	IAAST136-22	ST03-294	BOLD:AEW5101	LivingSpecimen	CIBIO	Chordata	Aves	Strigiformes	Strigidae	Otus	Otus hartlaubi (Giebel, 1872)	species	Martim Melo	09/02/2005	Martim Melo	Sao Tome and Principe	Sao Tome	Sao Miguel 1	0.165	6.498	WGS84	DNA extract	http://boldsystems.org/index.php/Public_RecordView?%20processid=IAAST136-22	Barcode of Life Datasystems	Creative Commons - Share Alike	en
IAAST137-22	IAAST137-22	ST10-440	BOLD:AEW5101	LivingSpecimen	CIBIO	Chordata	Aves	Strigiformes	Strigidae	Otus	Otus hartlaubi (Giebel, 1872)	species	Martim Melo	27/05/2016	Martim Melo	Sao Tome and Principe	Sao Tome	Martim Mendes	0.142	6.571	WGS84	DNA extract	http://boldsystems.org/index.php/Public_RecordView?%20processid=IAAST137-22	Barcode of Life Datasystems	Creative Commons - Share Alike	en
IAAST138-22	IAAST138-22	ST-R17-264	BOLD:AEW5101	LivingSpecimen	CIBIO	Chordata	Aves	Strigiformes	Strigidae	Otus	Otus hartlaubi (Giebel, 1872)	species	Martim Melo	31/01/2017	Martim Melo	Sao Tome and Principe	Sao Tome	Macambrara	0.275	6.603	WGS84	DNA extract	http://boldsystems.org/index.php/Public_RecordView?%20processid=IAAST138-22	Barcode of Life Datasystems	Creative Commons - Share Alike	en
IAAST139-22	IAAST139-22	ST08-118	BOLD:AEV6478	LivingSpecimen	CIBIO	Chordata	Aves	Passeriformes	Sturnidae	Onychognathus	Onychognathus fulgidus fulgidus Hartlaub, 1849	subspecies	Rita Covas	29/01/2014	Rita Covas	Sao Tome and Principe	Sao Tome	Contador	0.321	6.546	WGS84	DNA extract	http://boldsystems.org/index.php/Public_RecordView?%20processid=IAAST139-22	Barcode of Life Datasystems	Creative Commons - Share Alike	en
IAAST140-22	IAAST140-22	ST10-164	BOLD:AEV6478	LivingSpecimen	CIBIO	Chordata	Aves	Passeriformes	Sturnidae	Onychognathus	Onychognathus fulgidus fulgidus Hartlaub, 1849	subspecies	Martim Melo	18/05/2016	Martim Melo	Sao Tome and Principe	Sao Tome	Alto Douro 2	0.199	6.701	WGS84	DNA extract	http://boldsystems.org/index.php/Public_RecordView?%20processid=IAAST140-22	Barcode of Life Datasystems	Creative Commons - Share Alike	en
IAAST141-22	IAAST141-22	ST10-466	BOLD:AEV6478	LivingSpecimen	CIBIO	Chordata	Aves	Passeriformes	Sturnidae	Onychognathus	Onychognathus fulgidus fulgidus Hartlaub, 1849	subspecies	Martim Melo	31/05/2016	Martim Melo	Sao Tome and Principe	Sao Tome	Morro Artur	0.215	6.515	WGS84	DNA extract	http://boldsystems.org/index.php/Public_RecordView?%20processid=IAAST141-22	Barcode of Life Datasystems	Creative Commons - Share Alike	en
IAAST142-22	IAAST142-22	ST11-025	BOLD:AEV0477	LivingSpecimen	CIBIO	Chordata	Aves	Passeriformes	Turdidae	Turdus	Turdus olivaceofuscus Hartlaub, 1852	species	Hugo Pereira	28/09/2016	Hugo Pereira	Sao Tome and Principe	Sao Tome	Chamico	0.318	6.599	WGS84	DNA extract	http://boldsystems.org/index.php/Public_RecordView?%20processid=IAAST142-22	Barcode of Life Datasystems	Creative Commons - Share Alike	en
IAAST143-22	IAAST143-22	ST13-001	BOLD:AEV0477	LivingSpecimen	CIBIO	Chordata	Aves	Passeriformes	Turdidae	Turdus	Turdus olivaceofuscus Hartlaub, 1852	species	Martim Melo	22/07/2018	Martim Melo	Sao Tome and Principe	Sao Tome	Mt Carmo-Low Camp	0.139	6.576	WGS84	DNA extract	http://boldsystems.org/index.php/Public_RecordView?%20processid=IAAST143-22	Barcode of Life Datasystems	Creative Commons - Share Alike	en
IAAST144-22	IAAST144-22	ST16-001	BOLD:AEV0477	LivingSpecimen	CIBIO	Chordata	Aves	Passeriformes	Turdidae	Turdus	Turdus olivaceofuscus Hartlaub, 1852	species	Martim Melo	28/09/2016	Martim Melo	Sao Tome and Principe	Sao Tome	Roca Sao Joao	0.14	6.647	WGS84	DNA extract	http://boldsystems.org/index.php/Public_RecordView?%20processid=IAAST144-22	Barcode of Life Datasystems	Creative Commons - Share Alike	en
IAAST145-22	IAAST145-22	ST10-523	BOLD:AEW5498	LivingSpecimen	CIBIO	Chordata	Aves	Passeriformes	Zosteropidae	Zosterops	Zosterops feae Salvadori, 1901	species	Martim Melo	01/06/2016	Martim Melo	Sao Tome and Principe	Sao Tome	Morro Artur	0.215	6.515	WGS84	DNA extract	http://boldsystems.org/index.php/Public_RecordView?%20processid=IAAST145-22	Barcode of Life Datasystems	Creative Commons - Share Alike	en
IAAST146-22	IAAST146-22	ST12-362	BOLD:AEW5498	LivingSpecimen	CIBIO	Chordata	Aves	Passeriformes	Zosteropidae	Zosterops	Zosterops feae Salvadori, 1901	species	Hugo Pereira	05/06/2017	Hugo Pereira	Sao Tome and Principe	Sao Tome	Chamico	0.318	6.599	WGS84	DNA extract	http://boldsystems.org/index.php/Public_RecordView?%20processid=IAAST146-22	Barcode of Life Datasystems	Creative Commons - Share Alike	en
IAAST147-22	IAAST147-22	ST16-020	BOLD:AEW5498	LivingSpecimen	CIBIO	Chordata	Aves	Passeriformes	Zosteropidae	Zosterops	Zosterops feae Salvadori, 1901	species	Martim Melo	17/10/2021	Martim Melo	Sao Tome and Principe	Sao Tome	Roca Sao Joao	0.14	6.647	WGS84	DNA extract	http://boldsystems.org/index.php/Public_RecordView?%20processid=IAAST147-22	Barcode of Life Datasystems	Creative Commons - Share Alike	en
IAAST148-22	IAAST148-22	ST10-505	BOLD:AEV3242	LivingSpecimen	CIBIO	Chordata	Aves	Passeriformes	Zosteropidae	Zosterops	Zosterops lugubris Hartlaub, 1848	species	Martim Melo	01/06/2016	Martim Melo	Sao Tome and Principe	Sao Tome	Morro Artur	0.215	6.515	WGS84	DNA extract	http://boldsystems.org/index.php/Public_RecordView?%20processid=IAAST148-22	Barcode of Life Datasystems	Creative Commons - Share Alike	en
IAAST149-22	IAAST149-22	ST12-332	BOLD:AEV3242	LivingSpecimen	CIBIO	Chordata	Aves	Passeriformes	Zosteropidae	Zosterops	Zosterops lugubris Hartlaub, 1848	species	Hugo Pereira	05/06/2017	Hugo Pereira	Sao Tome and Principe	Sao Tome	Chamico	0.318	6.599	WGS84	DNA extract	http://boldsystems.org/index.php/Public_RecordView?%20processid=IAAST149-22	Barcode of Life Datasystems	Creative Commons - Share Alike	en
IAAST150-22	IAAST150-22	ST16-010	BOLD:AEV3242	LivingSpecimen	CIBIO	Chordata	Aves	Passeriformes	Zosteropidae	Zosterops	Zosterops lugubris Hartlaub, 1848	species	Martim Melo	17/10/2021	Martim Melo	Sao Tome and Principe	Sao Tome	Roca Sao Joao	0.14	6.647	WGS84	DNA extract	http://boldsystems.org/index.php/Public_RecordView?%20processid=IAAST150-22	Barcode of Life Datasystems	Creative Commons - Share Alike	en
IAAST151-22	IAAST151-22	A014	BOLD:AAV8264	LivingSpecimen	CIBIO	Chordata	Aves	Passeriformes	Monarchidae	Terpsiphone	Terpsiphone rufiventer smithii (Fraser, 1843)	subspecies	Martim Melo	03/02/2004	Martim Melo	Equatorial Guinea	Annobon	Lago Pot A	-1.422	5.634	WGS84	DNA extract	http://boldsystems.org/index.php/Public_RecordView?%20processid=IAAST151-22	Barcode of Life Datasystems	Creative Commons - Share Alike	en
IAAST152-22	IAAST152-22	A039	BOLD:AAV8264	LivingSpecimen	CIBIO	Chordata	Aves	Passeriformes	Monarchidae	Terpsiphone	Terpsiphone rufiventer smithii (Fraser, 1843)	subspecies	Martim Melo	11/02/2004	Martim Melo	Equatorial Guinea	Annobon	Rio Anganchi	-1.44	5.643	WGS84	DNA extract	http://boldsystems.org/index.php/Public_RecordView?%20processid=IAAST152-22	Barcode of Life Datasystems	Creative Commons - Share Alike	en
IAAST153-22	IAAST153-22	A001	BOLD:AEV3243	LivingSpecimen	CIBIO	Chordata	Aves	Passeriformes	Zosteropidae	Zosterops	Zosterops griseovirescens Bocage, 1893	species	Martim Melo	02/02/2004	Martim Melo	Equatorial Guinea	Annobon	Lago Pot A	-1.422	5.634	WGS84	DNA extract	http://boldsystems.org/index.php/Public_RecordView?%20processid=IAAST153-22	Barcode of Life Datasystems	Creative Commons - Share Alike	en
IAAST154-22	IAAST154-22	A017	BOLD:AEV3243	LivingSpecimen	CIBIO	Chordata	Aves	Passeriformes	Zosteropidae	Zosterops	Zosterops griseovirescens Bocage, 1893	species	Martim Melo	03/02/2004	Martim Melo	Equatorial Guinea	Annobon	Lago Pot A	-1.422	5.634	WGS84	DNA extract	http://boldsystems.org/index.php/Public_RecordView?%20processid=IAAST154-22	Barcode of Life Datasystems	Creative Commons - Share Alike	en
IAAST155-22	IAAST155-22	A019	BOLD:AEV3243	LivingSpecimen	CIBIO	Chordata	Aves	Passeriformes	Zosteropidae	Zosterops	Zosterops griseovirescens Bocage, 1893	species	Martim Melo	03/02/2004	Martim Melo	Equatorial Guinea	Annobon	Lago Pot A	-1.422	5.634	WGS84	DNA extract	http://boldsystems.org/index.php/Public_RecordView?%20processid=IAAST155-22	Barcode of Life Datasystems	Creative Commons - Share Alike	en
IAAST156-22	IAAST156-22	Otus-A	BOLD:AEW5100	LivingSpecimen	CIBIO	Chordata	Aves	Strigiformes	Strigidae	Otus	Otus senegalensis feae (Salvadori, 1903)	subspecies	Martim Melo	27/12/2008	Martim Melo	Equatorial Guinea	Annobon	Annobon	-1.434	5.637	WGS84	DNA extract	http://boldsystems.org/index.php/Public_RecordView?%20processid=IAAST156-22	Barcode of Life Datasystems	Creative Commons - Share Alike	en
IAAST157-22	IAAST157-22	BOSBOC1	BOLD:AEW0523	LivingSpecimen	CIBIO	Chordata	Aves	Pelecaniformes	Threskiornithidae	Bostrychia	Bostrychia bocagei (Chapin, 1923)	species	Ricardo Lima	01/01/2010	Ricardo Lima	Sao Tome and Principe	Sao Tome	Monte Carmo	0.145	6.579	WGS84	DNA extract	http://boldsystems.org/index.php/Public_RecordView?%20processid=IAAST157-22	Barcode of Life Datasystems	Creative Commons - Share Alike	en
IAAST158-22	IAAST158-22	BOSBOC2	BOLD:AEW0523	LivingSpecimen	CIBIO	Chordata	Aves	Pelecaniformes	Threskiornithidae	Bostrychia	Bostrychia bocagei (Chapin, 1923)	species	Martim Melo	01/03/2012	Martim Melo	Sao Tome and Principe	Sao Tome	Monte Carmo	0.145	6.579	WGS84	DNA extract	http://boldsystems.org/index.php/Public_RecordView?%20processid=IAAST158-22	Barcode of Life Datasystems	Creative Commons - Share Alike	en
IAAST160-22	IAAST160-22	P6-X1	BOLD:AEW2892	LivingSpecimen	CIBIO	Chordata	Aves	Columbiformes	Columbidae	Columba	Columba malherbii J.Verreaux & E.Verreaux, 1851	species	Martim Melo	01/03/2012	Martim Melo	Sao Tome and Principe	Principe	Oque Daniel	1.659	7.371	WGS84	DNA extract	http://boldsystems.org/index.php/Public_RecordView?%20processid=IAAST160-22	Barcode of Life Datasystems	Creative Commons - Share Alike	en
IAAST161-22	IAAST161-22	P6-X2	BOLD:AEW2892	LivingSpecimen	CIBIO	Chordata	Aves	Columbiformes	Columbidae	Columba	Columba malherbii J.Verreaux & E.Verreaux, 1851	species	Martim Melo	01/03/2012	Martim Melo	Sao Tome and Principe	Principe	Ponta do Sol	1.649	7.38	WGS84	DNA extract	http://boldsystems.org/index.php/Public_RecordView?%20processid=IAAST161-22	Barcode of Life Datasystems	Creative Commons - Share Alike	en
IAAST167-22	IAAST167-22	P2-032	BOLD:AEW5499	LivingSpecimen	CIBIO	Chordata	Aves	Passeriformes	Zosteropidae	Zosterops	Zosterops ficedulinus Hartlaub, 1866	species	Martim Melo	15/12/2003	Martim Melo	Sao Tome and Principe	Principe	Praia Cara	1.56	7.351	WGS84	DNA extract	http://boldsystems.org/index.php/Public_RecordView?%20processid=IAAST167-22	Barcode of Life Datasystems	Creative Commons - Share Alike	en
IAAST171-22	IAAST171-22	CT13	BOLD:AEV8749	LivingSpecimen	CIBIO	Chordata	Aves	Columbiformes	Columbidae	Columba	Columba thomensis Barboza du Bocage, 1888	species	Martim Melo	01/01/2012	Martim Melo	Sao Tome and Principe	Sao Tome	Ponta Furada	0.235	6.477	WGS84	DNA extract	http://boldsystems.org/index.php/Public_RecordView?%20processid=IAAST171-22	Barcode of Life Datasystems	Creative Commons - Share Alike	en
IAAST172-22	IAAST172-22	ST07-088	BOLD:AEU6526	LivingSpecimen	CIBIO	Chordata	Aves	Passeriformes	Fringillidae	Crithagra	Crithagra mozambica tando (W.L.Sclater & Mackworth-Praed, 1918)	subspecies	Rita Covas	18/02/2013	Rita Covas	Sao Tome and Principe	Sao Tome	Praia Cruz	0.381	6.707	WGS84	DNA extract	http://boldsystems.org/index.php/Public_RecordView?%20processid=IAAST172-22	Barcode of Life Datasystems	Creative Commons - Share Alike	en
IAAST173-22	IAAST173-22	ST8-007	BOLD:AEU6526	LivingSpecimen	CIBIO	Chordata	Aves	Passeriformes	Fringillidae	Crithagra	Crithagra mozambica tando (W.L.Sclater & Mackworth-Praed, 1918)	subspecies	Rita Covas	11/01/2004	Rita Covas	Sao Tome and Principe	Sao Tome	Praia Cruz	0.381	6.707	WGS84	DNA extract	http://boldsystems.org/index.php/Public_RecordView?%20processid=IAAST173-22	Barcode of Life Datasystems	Creative Commons - Share Alike	en
IAAST174-22	IAAST174-22	ST8-010	BOLD:AEU6526	LivingSpecimen	CIBIO	Chordata	Aves	Passeriformes	Fringillidae	Crithagra	Crithagra mozambica tando (W.L.Sclater & Mackworth-Praed, 1918)	subspecies	Rita Covas	11/01/2004	Rita Covas	Sao Tome and Principe	Sao Tome	Praia Cruz	0.381	6.707	WGS84	DNA extract	http://boldsystems.org/index.php/Public_RecordView?%20processid=IAAST174-22	Barcode of Life Datasystems	Creative Commons - Share Alike	en
